# Supplementary material for: Retinoic acid modulates peritoneal macrophage function and distribution to enhance antibacterial defense during inflammation
Source: Front Nutr. 2025 Apr 30;12:1545720. doi: 10.3389/fnut.2025.1545720 (PMC12075188; doi:10.3389/fnut.2025.1545720)
Supplement: Supplementary file 4 [file Data_Sheet_1.csv]

SYMBOL	L1EIH1905228.Ecoli_PP1	L1EIH1905230.Ecoli_PN1	L1EIH1905231.Ecoli_inter_PN1	L1EIH1905232.Ecoli_PP2	L1EIH1905233.Ecoli_inter_PP2	L1EIH1905234.Ecoli_PN2	L1EIH1905235.Ecoli_inter_PN2	L1EIH1905236.Ecoli_PP3	L1EIH1905237.RE_PP1	L1EIH1905238.RE_inter_PP1	L1EIH1905239.RE_PN1	L1EIH1905240.RE_inter_PN1	L1EIH1905241.RE_PP2	L1EIH1905242.RE_inter_PP2	L1EIH1905243.RE_PN2	L1EIH1905244.RE_inter_PN2
Gnai3	10877	20753	10338	13645	8220	17398	1694	22954	13451	9498	13850	12644	9323	8255	7526	8951
Pbsn	0	0	6	0	0	0	0	0	46	18	4	18	0	0	0	0
Cdc45	119	22	574	34	132	70	24	210	584	315	473	353	55	60	119	98
Scml2	0	0	16	0	0	0	3	3	2	26	10	3	2	2	12	10
Apoh	0	20	4	0	8	2	2	0	0	0	0	0	0	0	0	0
Narf	294	270	1754	375	622	799	513	1123	736	984	764	2161	1023	282	1360	601
Cav2	2452	4423	438	3130	1074	4441	58	5197	3428	1508	4641	1102	886	717	1339	684
Klf6	46949	41339	43021	35417	46984	41193	8073	27612	30458	36436	30216	31625	28512	19330	36852	19442
Scmh1	199	513	602	478	174	551	159	720	491	294	574	426	291	137	233	211
Cox5a	2014	1654	2077	1403	3079	1375	4689	1763	2648	2606	2609	2278	2879	3379	2754	2206
Tbx2	2	4	0	0	0	6	0	1	2	3	0	0	0	0	0	0
Zfy2	0	0	10	0	6	0	3	2	0	2	2	0	0	0	0	2
Ngfr	0	0	58	12	6	0	34	2	0	2	0	6	0	0	0	1
Wnt3	0	0	8	0	0	0	0	6	0	0	0	3	0	0	2	0
Wnt9a	0	0	0	0	0	0	2	0	0	0	0	2	0	0	2	0
Fer	754	1077	231	1177	231	1478	112	1746	1250	449	1367	355	387	274	360	287
Xpo6	512	741	3435	1336	703	2162	611	2582	1980	2353	1817	4723	2443	1328	2412	2559
Tfe3	979	2644	1371	1624	1237	3097	304	4395	2462	3291	2737	4595	3583	2688	3781	4163
Axin2	8	0	10	10	6	2	22	6	2	0	6	0	0	0	0	0
Brat1	62	124	484	60	90	144	170	329	149	160	202	482	147	84	164	132
Gna12	159	393	481	560	397	959	58	1357	618	993	661	1316	1441	665	1875	932
Slc22a18	210	253	24	228	115	189	6	209	244	102	287	52	36	40	42	22
Itgb2l	0	0	0	0	28	10	18	6	12	46	6	42	4	20	15	0
Igsf5	0	0	18	8	0	0	2	0	2	23	11	10	0	0	2	0
Pih1d2	25	14	17	2	12	30	14	14	24	4	12	14	3	0	8	18
Dlat	1032	2046	1752	1608	1035	1898	344	2178	1716	1468	1978	1940	2042	1651	1598	1533
Sdhd	3600	4892	5677	4207	5593	4843	3483	4609	6392	6220	6794	5676	4975	4906	5851	4851
Fgf23	0	0	0	0	0	0	0	1	0	0	0	0	0	4	0	0
Fgf6	0	0	0	0	0	0	0	0	2	0	0	0	0	0	0	0
Ccnd2	2262	3537	34622	2761	11806	1920	39274	3131	2893	6472	2235	10356	3684	14964	4120	15798
Gpr107	313	572	1332	668	933	899	396	1081	874	1444	930	1632	1521	1147	1417	1738
Nalcn	0	0	2	0	0	0	0	2	0	2	0	0	0	2	12	0
Btbd17	0	0	0	0	63	0	0	0	0	8	0	14	9	2	19	0
Slfn4	9008	7382	2527	7541	1917	9314	416	12776	14521	13680	12474	10938	7214	58452	7356	71602
Ins2	0	2	0	0	2	0	0	0	0	0	0	0	0	0	0	0
Scnn1g	0	0	5	0	0	0	0	0	0	0	0	0	0	0	0	0
Drp2	0	0	0	0	0	0	0	4	0	0	0	0	0	0	0	0
Tspan32	1436	2229	5858	2722	3909	2906	6719	3201	4854	3271	4175	4418	1622	982	2278	1038
Lhx2	18	0	10	0	8	6	0	0	2	10	0	12	0	18	6	54
Clec2g	25	84	120	64	279	71	95	175	218	186	228	189	66	59	67	60
Gmpr	18	0	20	6	18	11	4	29	40	24	32	2	16	28	64	14
Glra1	0	0	0	0	2	0	0	3	0	0	2	0	0	0	0	0
Mid2	54	0	0	4	6	102	6	93	28	10	46	18	22	0	14	0
Trim25	3530	4057	5772	5440	4078	5547	1918	5504	3649	5166	5511	6092	5158	8082	4851	11394
Dgke	70	180	919	158	213	146	583	185	132	230	131	650	71	176	134	301
Scpep1	11365	17662	9404	15304	6054	16137	1705	15786	16285	10132	17157	10604	8307	8677	9133	8323
Mnt	78	118	563	276	266	216	340	314	230	424	160	398	291	128	387	113
Itgb2	41272	68466	15919	55472	25033	80090	2117	86315	79105	50790	74927	45457	68338	48957	45739	49717
Hddc2	262	402	968	363	472	298	1226	270	298	342	355	533	300	228	259	247
Tpd52l1	0	0	0	0	6	0	0	0	0	2	2	0	0	0	0	0
Pemt	76	158	53	6	36	54	62	54	104	58	68	52	70	62	69	48
Cdh1	4	0	0	0	6	12	4	11	0	0	6	14	50	14	98	122
Cdh4	0	0	0	10	0	0	2	0	0	0	0	0	0	0	0	0
Ckmt1	0	0	0	0	4	0	12	0	0	0	2	0	0	0	0	0
Bcl6b	0	0	28	0	2	4	2	9	4	2	8	38	26	2	0	12
Clec10a	1516	1554	1354	1169	4791	1059	428	1359	1532	1896	1264	1953	1399	1644	2214	1183
Alox12	0	0	16	6	0	0	0	12	11	25	2	14	6	0	20	3
Comt	12066	15242	2294	13647	8236	14617	1047	13465	15788	6709	14790	4022	3075	2616	3949	2148
Rtca	400	624	1117	536	838	524	691	740	825	837	747	1105	896	1026	1017	915
Dbt	118	170	574	208	265	376	164	504	267	317	382	439	332	256	280	327
Dazap2	25586	35525	43760	25875	38326	35521	17457	28685	33569	44132	35498	47290	35699	37274	42532	37783
Mcts1	2608	2286	2893	2396	3448	2043	6369	2505	3187	2687	3072	2890	3032	3233	3001	2496
Rem1	0	0	14	2	254	12	6	14	2	59	8	78	17	17	30	12
Rnf17	43	30	36	30	53	52	44	44	53	39	46	62	34	16	28	39
Trappc10	1221	1333	826	1004	352	918	444	1675	1066	892	1604	824	893	733	715	757
Ccm2	787	1460	4604	1420	2429	1809	1862	1897	2113	2223	1591	4072	1662	1134	1831	1643
Tbrg4	149	103	457	237	169	194	153	239	252	231	250	475	307	207	301	232
Tmprss2	4	120	103	0	19	2	0	2	0	5	0	2	12	8	0	6
Mx1	941	1053	4370	292	2114	243	152	412	585	1066	283	1125	307	15770	679	23360
Fap	82	48	9	37	43	22	19	19	5	18	13	18	1	11	15	21
Gcg	0	0	5	5	0	0	6	0	0	0	0	0	0	0	0	0
Ndufa9	2523	3315	3781	2910	3902	2665	2945	2725	3955	3051	3437	3007	3533	4014	3338	3240
Egfl6	42	0	0	0	0	0	6	2	0	2	0	0	0	0	0	0
Lck	418	356	4954	220	402	219	412	331	882	829	447	1371	101	97	217	172
Tssk3	0	0	0	0	0	0	0	5	6	2	0	0	0	0	0	0
Cttnbp2	0	4	0	0	4	1	6	2	0	4	2	2	0	0	12	0
Galnt1	1406	3393	5311	2578	2310	4211	937	5511	3344	3338	4276	6433	4584	3158	4163	3991
Myf5	0	0	4	0	0	2	0	0	0	0	0	0	0	0	0	0
Mkrn2	177	265	731	181	230	281	208	396	404	246	314	570	300	167	321	249
Pparg	56	48	70	60	888	31	20	84	84	334	20	476	421	172	404	324
Raf1	536	898	1950	511	569	1342	369	1743	1174	1569	1238	3017	1552	957	1318	1874
Septin1	161	207	3333	316	401	229	1302	262	493	508	316	1736	68	52	227	167
Gm4532	161	207	3333	316	401	229	1302	262	493	508	316	1736	68	52	227	167
Pdgfb	0	0	57	35	92	20	30	30	84	270	46	154	210	70	176	54
Acvrl1	33	21	134	42	1184	51	64	100	150	842	84	1061	1431	1180	1512	1856
Tamalin	38	20	296	52	194	36	40	46	42	147	60	128	99	12	96	44
Acvr1b	178	119	92	38	40	85	40	152	144	221	146	184	120	443	115	334
Tom1l2	208	342	607	241	222	644	106	973	677	415	488	865	308	163	440	270
Zfp385a	170	271	198	195	262	318	87	297	136	399	226	461	368	250	495	421
Itga5	1571	3503	1406	2225	1700	3954	79	7444	3821	8602	3600	12434	10597	10015	11266	24134
Gabra2	0	0	2	0	2	0	14	0	0	0	0	2	0	0	2	2
Wdr77	385	508	1043	522	595	501	473	886	730	582	652	717	747	594	627	320
Adora3	42	14	53	82	43	35	52	50	44	74	44	73	13	267	17	356
Tmigd3	42	14	53	82	43	35	52	50	44	74	44	73	13	267	17	356
Atp5pb	8000	10091	10878	8270	12592	7733	8945	8577	11028	12114	10721	10735	12090	14706	13073	10858
Sox9	0	0	4	0	6	2	2	0	0	0	0	2	0	0	0	0
Hnrnpd	1641	1899	5165	1751	1831	2457	1448	3634	3086	3411	3609	5483	4752	4048	4154	4530
Dynlt1c	387	503	712	423	435	382	1350	492	507	536	502	561	401	426	635	331
C1d	1870	2632	3417	2514	2678	2119	6005	2350	3091	2423	2972	2926	2524	2672	2932	2020
Gm2a	9310	16271	27102	11814	73215	15182	7820	14745	14596	34644	11610	38477	24996	22674	30412	25222
Krit1	717	1157	2756	1087	1301	1071	1763	1919	1297	1678	1219	2743	1849	1684	1762	2105
Clcn4	2092	1801	2610	2233	2605	2637	658	2741	2184	2263	2065	2766	2679	1967	2571	2011
Vmn2r88	0	0	0	0	0	2	0	2	0	0	0	0	0	0	3	0
Grm6	0	0	0	0	0	0	0	0	4	11	0	0	0	0	0	2
Sema4f	0	0	81	26	22	10	4	8	12	32	4	38	2	0	0	22
Hk2	7696	5223	1461	5499	3892	4090	4708	4977	2353	2256	2119	1415	1760	3133	1406	3569
Myo18a	326	488	1056	570	459	862	325	1504	846	697	916	1862	1431	652	1000	1044
Sez6	0	0	0	0	0	0	10	2	0	0	2	0	0	0	0	0
Haao	476	380	3175	410	1684	300	2080	362	715	1438	565	2365	514	326	815	427
Cd52	6090	6349	26436	7742	68757	5012	164698	6100	12080	31827	8765	33233	18947	28709	28556	23926
Abhd15	0	13	32	11	21	19	3	28	53	122	26	145	54	22	142	55
Hoxb6	2	0	4	4	0	0	8	0	10	0	2	8	2	0	0	0
Loxl3	2	2	43	3	34	15	0	14	30	66	10	108	84	40	115	65
Tcl1b5	0	0	0	0	0	0	2	0	0	0	0	0	0	2	0	0
Btn1a1	0	0	2	0	0	0	0	2	0	0	0	0	0	0	0	0
Kat2b	331	906	824	924	428	640	300	528	1006	845	1107	957	727	756	994	714
Rab5b	313	713	1371	768	408	1259	265	1737	1053	1610	1282	2105	1224	917	1517	1163
Cryba1	0	0	0	0	0	0	5	0	0	0	2	0	2	0	0	0
Dnmt3l	8	6	0	0	8	20	0	10	11	12	17	4	2	20	0	32
Aire	0	0	0	0	0	0	0	8	0	0	0	0	0	0	0	2
Icosl	1284	4326	1474	1759	918	3697	150	8071	3430	4038	4426	4638	2204	3791	2768	5284
Spg7	651	511	1466	728	587	910	380	1008	854	728	638	1214	814	476	589	836
Sult5a1	0	0	0	0	2	0	2	2	0	2	0	0	0	0	0	0
Rpl13	27955	24634	51149	25828	25513	21085	51302	18851	24811	19087	21346	30206	13316	13175	15856	11217
Chmp1a	1220	2364	4560	1694	2381	2734	894	2911	2585	2887	2887	4534	2757	2198	3093	3243
Rpa1	1374	1860	3872	935	1011	1450	900	2122	2989	1591	2375	3265	1110	757	1443	1202
Serpinf1	16	2	127	2	37	8	67	14	3	31	20	51	7	0	17	6
Tubgcp3	304	876	1557	586	293	939	204	1131	848	724	896	1428	788	522	748	774
Oprm1	0	0	8	0	4	1	10	20	6	10	2	36	3	3	11	5
Polr3d	392	593	984	366	538	611	338	912	672	650	365	743	653	544	460	363
Tcf7	138	141	3949	199	140	236	177	337	484	393	304	1102	46	90	110	126
Ddx3x	6962	12326	11033	10629	8421	10043	4590	14492	11112	10759	10479	14074	9716	6095	8407	6590
Il12rb1	0	0	269	57	22	30	6	22	58	34	66	222	54	47	65	182
Slc5a5	0	0	4	0	0	2	10	0	0	2	0	0	0	0	0	0
Kcnn3	139	425	22	402	17	297	8	274	488	70	526	32	12	0	14	0
Usp32	382	777	522	598	432	502	345	780	879	907	653	1082	511	461	653	574
Car4	24	5	16	0	578	6	12	21	15	45	27	7	0	10	2	24
Txnrd3	100	238	290	138	140	334	70	225	232	110	295	226	196	122	180	94
Fasl	182	99	1601	62	70	62	139	61	317	286	160	306	47	32	86	45
Zfp512b	48	105	390	102	48	222	75	321	133	98	174	557	73	66	137	72
Dnajc5	1319	2222	3383	1860	1523	2098	1187	3967	2456	2797	2490	5449	3677	2233	3072	2964
Tpd52l2	2430	2700	3157	2351	2009	2352	2824	2676	2887	2696	3237	2459	2833	2371	2602	1949
Fmr1	703	978	2077	685	858	1255	832	2070	1088	1102	1262	2237	1586	1619	1203	2165
Bcl11a	173	171	2322	381	499	317	3422	373	332	350	229	2208	94	63	332	191
Il4	26	29	162	10	148	5	209	4	10	53	16	45	1	10	21	20
Pxmp4	605	830	1158	712	860	835	730	870	859	878	896	1033	462	322	644	402
Dlg3	22	2	120	8	6	81	8	74	54	27	58	99	54	0	54	23
Gnb1l	62	174	150	165	80	113	74	94	180	89	71	101	34	36	49	30
Mmp11	0	0	19	0	0	12	2	22	0	0	6	0	0	0	8	0
Smarcb1	744	936	2565	1105	1322	822	863	1143	1434	1318	1319	1742	1942	1974	1778	1768
Vpreb3	14	14	179	70	24	10	660	13	2	34	32	74	2	2	18	16
Hip1r	52	26	1524	62	139	136	357	184	282	282	137	1072	34	43	135	122
Nsun5	275	215	725	183	147	341	208	375	432	256	310	404	386	144	279	129
Top1mt	46	219	246	105	121	142	61	148	178	68	102	110	119	74	84	55
Hoxa10	0	0	0	0	0	0	0	0	2	0	0	0	0	0	0	0
Hoxa4	0	0	0	0	0	2	0	0	0	6	1	0	0	0	0	0
Mmp14	29	221	178	103	50	267	18	456	631	2324	650	2067	3188	6742	3400	8049
Slc7a7	1706	2462	2876	1591	874	2046	704	3722	2049	1481	2116	2008	1845	2081	1841	2251
Oxa1l	544	519	1093	558	412	471	681	599	673	559	598	852	470	422	507	415
Heatr6	511	556	1431	510	542	598	1434	1078	744	813	952	1000	725	1085	771	1167
Ccl3	184330	87092	23285	79478	104207	49651	15754	31733	67760	76929	41102	37190	47975	46863	50335	33255
Wfdc18	740	471	95	372	288	312	106	354	433	256	242	127	135	210	133	147
Ilf2	1121	1391	2811	1075	1151	1098	1170	1662	1567	1135	1151	1642	1248	1021	1132	809
Chtop	1779	2098	4075	1961	1588	2277	1167	3010	2000	2077	2152	3912	2504	1894	2153	2231
Snapin	2312	3056	4309	2955	2398	3293	1672	2803	2920	2495	3062	3417	1810	1566	2336	1279
S100a4	122	61	167	64	496	59	1245	81	334	481	303	403	629	469	615	281
S100a3	0	0	6	0	0	1	5	2	0	3	2	5	1	0	0	1
S100a5	6	0	125	6	20	8	558	4	4	6	8	66	4	0	10	8
S100a6	4327	4692	32418	4469	22979	2549	138071	3200	12009	20540	10546	24960	24559	22891	23628	14280
Scn4a	60	9	297	8	30	69	77	46	28	86	29	403	10	4	46	21
Icam2	37159	43340	5584	35772	5071	36933	3653	30188	56339	11109	52053	5380	1599	1112	2247	865
Mapk7	41	45	539	272	179	455	70	508	399	488	266	727	967	415	588	424
Epn2	70	306	347	428	52	420	116	777	385	122	328	190	0	4	12	11
B9d1	14	15	82	0	19	4	28	28	18	8	40	26	8	2	22	4
Sec24b	829	1416	2235	896	1896	1293	611	2241	1546	2257	1263	2814	2497	2130	2080	4886
N4bp3	46	66	630	112	50	52	162	98	92	64	24	418	32	8	66	36
Rmnd5b	341	635	2000	543	776	846	616	867	884	1045	825	1647	748	290	1016	375
Nhp2	2146	1296	3006	2005	2814	1661	4055	1915	2692	2294	2037	1840	2926	2279	2022	1498
Vps9d1	106	367	431	358	307	582	124	775	276	597	548	789	462	315	734	372
Zfp276	84	128	398	233	134	277	38	446	195	358	266	679	406	223	319	451
C1ql4	0	0	0	0	0	0	2	0	0	0	0	0	0	0	2	0
Mfsd10	431	864	1496	860	1051	1246	774	1278	1612	1074	1464	1803	1150	896	1214	1247
Luzp1	771	761	263	547	1047	830	140	1132	611	612	936	621	680	558	589	656
Slc13a2	0	0	0	0	16	0	0	2	18	4	2	20	8	4	16	0
Kctd10	436	820	1085	478	447	1002	104	1343	981	1314	1042	2025	1577	1200	1512	1813
Poldip2	521	909	1330	892	532	923	389	1320	1164	907	1301	1048	959	652	866	588
Ift20	750	832	1492	881	1223	892	3633	840	1042	804	1029	1038	793	808	876	566
Col6a1	0	0	60	0	4	14	0	12	0	44	34	40	2	0	48	10
Pcbp3	131	162	108	192	150	331	24	364	266	140	283	111	73	46	84	34
Lgals9	11520	10598	8362	9192	9467	9907	2982	9958	15099	14908	13493	10105	13086	36820	12809	32421
Araf	2268	2923	5099	2026	2149	2804	1483	3230	2543	2524	2478	4853	2351	2045	2536	2645
Cfp	130192	120339	17706	109238	76616	139794	3677	99512	70270	53741	65562	30561	33384	36456	30670	33064
Timp1	1000	743	407	435	1664	362	116	787	1852	4579	1301	2400	2542	15802	3313	8770
Uxt	419	452	733	469	749	379	1492	354	519	539	500	567	525	601	643	485
Cnnm3	91	267	651	177	157	299	70	519	216	269	359	600	354	68	318	301
Lman2l	502	713	1227	410	1190	794	331	1124	943	1058	1103	1461	1921	1502	1467	1598
Mcm3ap	64	200	788	289	134	362	460	528	312	357	440	762	461	133	261	289
Pcnt	191	373	729	322	179	406	349	578	482	465	576	757	327	169	370	311
Mxd1	2381	2798	11204	4584	5637	4834	1503	4643	12520	27178	7811	28308	14698	14229	18945	27344
Gmcl1	307	819	1518	484	385	632	447	777	537	636	551	1419	524	399	472	538
Snrnp27	929	1108	1588	1170	1126	853	3972	852	1220	978	971	1250	1089	1525	1228	1247
Oas1c	95	159	241	68	84	118	171	122	159	77	169	217	79	76	74	156
Oas1h	0	0	0	0	0	0	0	0	0	0	1	0	0	0	0	2
Ocrl	252	903	221	527	396	682	80	1002	606	822	773	871	1449	868	1072	882
Calm1	42395	45473	65488	44078	76544	39257	114034	41187	57621	58894	51097	56409	67485	82780	66955	52273
Agpat3	904	1533	2369	1135	385	1296	736	1526	949	649	1052	1565	294	276	601	478
Slc26a3	0	21	0	0	10	0	7	0	0	0	0	0	2	0	0	0
Sema6b	211	124	52	87	42	287	12	568	134	147	205	223	162	172	149	268
Uhrf1	94	132	1022	54	92	48	98	328	807	250	506	314	184	46	123	130
Dpp9	481	1205	1167	1057	649	1059	234	1726	1083	1438	954	1797	1754	1219	1276	1512
Ramp2	12	4	2	26	0	6	2	36	26	0	6	0	2	0	4	0
Lsr	120	224	99	242	428	292	10	354	266	370	350	468	293	213	426	414
Gramd1a	3139	4521	4857	2594	2311	4124	429	7582	4728	5339	3256	5681	2394	6007	2648	8754
Hpn	580	626	158	578	84	939	12	908	489	183	549	88	60	58	84	54
Gabrg1	0	0	0	0	20	0	2	3	4	4	0	0	0	0	1	4
Ckb	4652	6284	3632	10414	5336	11062	538	9564	11480	7268	10106	6670	6574	5560	7020	4844
Sp1	354	522	1188	530	478	536	641	818	810	770	677	1415	644	489	984	559
Itgb7	6020	11897	18186	9082	4880	14791	6890	12155	21446	16541	21463	22551	18617	14782	14625	18046
Myg1	419	377	1113	416	525	577	497	501	965	577	719	836	583	582	742	401
Rarg	273	502	263	639	231	738	58	1221	738	790	846	933	1196	749	1007	874
Pfdn5	2234	2560	3443	2587	3320	1869	8790	2184	2156	2292	2458	3485	2046	2196	2484	1560
Efnb2	6273	7269	884	6880	735	7857	52	10136	7598	1661	7984	1242	318	160	278	124
Rrp15	492	581	1150	506	665	597	1148	780	833	454	708	608	983	747	634	411
Rnd2	95	33	35	34	131	36	0	38	29	33	40	58	16	10	48	33
Srr	97	154	131	86	71	158	53	196	130	76	134	187	86	77	96	110
Sync	0	0	4	0	0	0	3	4	0	0	1	0	0	0	0	0
Fndc5	0	0	3	0	0	0	0	0	0	0	0	0	0	0	0	0
Acp5	1786	1158	8552	1375	2403	1150	5270	1027	1643	3160	1173	5707	2716	2473	3000	1588
Cnn1	0	0	0	0	6	0	0	0	0	0	0	0	0	0	0	0
Fbxo9	665	1596	1316	784	551	1114	612	1196	1175	577	927	1168	530	331	543	386
Vps50	622	1079	1244	817	667	1116	585	1520	1061	1157	938	1635	2011	1576	1512	1443
Hars	1065	1357	2204	866	1503	1200	1104	1840	2230	1693	1765	2096	2742	1912	2051	1639
Zmat2	1189	1455	2625	992	1887	1225	3283	1511	1748	1767	1762	2296	2004	1687	2147	1582
Ube2c	330	300	544	70	214	50	206	196	542	366	326	390	26	50	124	28
Smg5	356	331	1179	375	329	656	467	990	512	582	482	1231	636	393	611	465
Cct3	3123	4686	10464	4600	6828	5420	3372	7779	7328	6327	6065	6824	10681	8640	6905	6223
Glmp	4861	4888	3174	5031	3156	5830	1095	4819	6343	4436	5021	4067	3906	3931	3858	3301
Mef2d	1606	1545	4893	1885	837	2619	792	2816	2163	2560	2398	4707	2790	1523	2548	1777
Tmem79	6	0	21	6	7	2	42	5	12	8	13	19	8	3	4	0
Snd1	1448	3114	3510	3277	2208	5226	715	5933	5014	3446	5166	5185	4274	4142	3605	6048
Col18a1	97	182	52	166	2	354	5	425	172	19	203	52	0	0	10	0
Slc19a1	219	208	788	368	294	336	154	344	536	184	310	468	263	112	186	142
Kpnb1	664	684	1707	1446	741	991	578	1218	1691	1254	1201	1011	1133	849	1115	680
Npepps	835	412	1254	635	555	677	487	890	867	869	825	1159	795	819	853	891
Tbx21	58	64	925	46	24	36	64	62	200	126	160	363	36	20	88	88
Mrpl10	515	994	1806	549	743	694	528	849	973	961	951	1216	841	672	964	576
Cyp51	242	330	2757	420	1136	444	511	993	720	1449	550	2044	2051	816	2015	2250
Tcf25	4296	7183	7937	5253	4951	7187	3488	7864	6396	7393	6848	10321	6993	6278	6884	7025
Tubb6	16212	16793	7958	15767	22400	17948	2499	15572	11044	14606	8982	12756	16107	13440	15108	14433
Def8	476	1434	602	799	535	1448	89	1875	1719	1117	1742	1001	1234	718	919	852
Meox1	18	0	10	44	0	52	0	52	0	0	10	8	0	0	0	0
Pax9	0	0	0	0	0	2	0	4	0	0	0	6	0	0	0	0
Irx2	0	0	0	0	0	4	0	0	2	0	4	0	0	0	0	0
Col1a1	2	0	68	10	2	6	18	34	5	38	60	66	14	0	10	8
Itga3	14	0	88	0	12	6	8	4	28	10	24	42	6	0	22	8
Sgca	0	0	4	0	0	0	0	0	0	0	0	0	0	0	0	0
Foxm1	36	23	254	32	10	29	22	132	189	46	44	117	20	7	36	38
Itfg2	130	146	609	134	89	138	180	243	168	143	187	410	99	104	125	107
Nrip2	0	2	39	8	2	6	16	10	8	2	13	15	0	0	11	6
Tulp3	0	0	28	0	2	2	42	16	8	26	16	12	8	2	4	0
Gtf2h4	286	342	553	288	234	357	240	372	508	328	440	402	504	401	465	288
Tubb5	2418	2333	5018	2776	3500	2646	2464	4312	4012	2432	3652	3481	3390	2512	2680	1566
Ell2	3367	3972	3063	3531	4215	3872	581	5238	4145	8894	3844	8642	8491	7952	6698	11590
Jup	1024	1846	523	1355	1129	2230	34	2373	2018	1643	2040	1484	748	464	588	703
Fkbp10	0	0	0	2	0	0	6	8	0	2	10	10	0	2	0	0
Klhl10	0	0	6	0	0	2	4	9	0	2	6	4	0	0	0	0
Nom1	512	511	1350	332	468	966	398	1196	903	558	675	1189	772	449	604	588
Ergic1	2667	3610	1623	2142	988	2968	320	3951	3777	2226	3659	1630	2215	1653	1779	1501
Tnk1	0	0	0	0	0	0	6	0	0	0	0	0	0	0	0	0
Acap1	266	213	4843	398	491	538	1308	446	780	999	400	2690	294	137	487	295
Tcea3	0	0	16	24	53	18	12	11	14	39	10	33	67	43	83	51
Csn3	12	6	0	0	8	0	0	2	0	0	2	8	0	0	4	0
Ifrd1	18086	14816	10060	21054	23911	19274	2313	10342	10211	17034	8425	12627	40610	10475	26568	6307
Stk38l	302	593	942	551	445	944	199	587	804	462	555	777	957	234	670	375
Brpf1	319	995	809	782	307	1500	231	2028	1101	1488	1340	2886	2282	1100	1768	2339
Akr1b3	3862	4972	6956	5301	5611	4771	3395	5153	6559	4831	6465	5382	3842	3755	4376	3001
Hoxc8	0	0	0	0	0	0	24	0	0	0	0	0	0	0	6	0
Hoxc6	4	0	0	0	0	2	0	0	6	0	6	0	0	0	0	0
Gstt1	52	6	24	48	17	22	24	30	8	15	24	22	10	21	52	8
Gstt3	345	338	299	344	171	420	273	308	350	194	452	249	53	46	147	88
Ddt	57	72	129	73	85	38	354	60	88	98	129	103	65	83	102	98
Tat	0	0	0	0	0	0	0	0	0	2	0	0	0	0	0	0
Marveld3	0	0	33	0	0	0	4	0	0	0	0	2	0	0	0	0
Ddx18	463	654	1851	529	718	451	4005	901	640	682	582	954	878	692	656	484
Ubl3	10060	12930	15721	11014	11865	13083	4887	13288	9991	12805	11233	17889	10308	8410	11614	9258
Gramd3	1267	1903	16296	1173	1390	1330	2174	1426	1727	1748	1296	4875	861	729	1010	918
Eef1e1	1840	1032	2461	1594	1796	1059	4113	1696	1990	1274	1420	1566	2171	1801	1545	971
Akt1	2128	4248	4820	3771	3724	6963	509	7697	6242	8338	6788	10040	9142	5579	7714	7687
Cldn15	0	0	30	8	12	16	14	10	32	39	50	42	30	18	32	18
Il16	411	501	2491	552	742	594	1438	1027	931	1159	647	3002	297	235	1045	337
Tcirg1	2306	2678	1527	2190	2836	2959	327	3459	3539	5331	2971	4843	6214	6262	6551	8584
Naglu	1987	2637	988	2649	740	3871	120	4354	3963	1711	3968	1791	1308	1129	1168	1218
Coasy	216	404	961	214	282	361	218	590	580	419	690	777	414	264	636	288
Smo	47	66	20	28	104	116	4	103	60	38	60	80	40	18	68	20
Tspan33	20	0	110	24	416	6	24	15	34	80	32	92	10	12	81	40
Crnkl1	289	783	1615	622	738	724	556	918	988	914	691	1574	1145	1127	1279	1165
Rin2	1493	1972	483	2600	648	3565	32	4040	1582	1527	2198	2122	2498	3642	2622	7778
BC039771	1493	1972	483	2600	648	3565	32	4040	1582	1527	2198	2122	2498	3642	2622	7778
Folh1	0	0	3	0	0	0	8	0	0	14	8	0	0	0	2	2
Chordc1	1308	1319	4198	2109	3455	1762	1853	3948	2918	2760	2467	3406	3998	3042	2819	2905
Rtcb	1518	2611	4346	2100	2006	2395	1259	3259	2764	1999	2559	3515	2499	2077	2330	2452
Pwp1	1569	2102	3778	1334	1481	1720	636	2807	2656	2537	2054	3222	2919	3147	2259	2821
Fbxo7	559	706	1231	407	493	813	324	831	852	781	729	919	703	707	754	757
Capns1	1716	1812	1619	2051	1883	2244	1061	2168	2887	3362	3550	3062	3692	3484	3756	3153
Lrp3	0	0	0	0	0	0	2	2	0	0	0	0	0	0	0	0
Dsg4	0	0	1	0	0	0	0	9	0	2	0	0	0	0	2	3
Evx2	0	0	2	0	2	0	0	0	0	0	0	0	0	0	0	0
Hoxd13	0	0	0	0	0	0	0	2	0	0	0	0	0	0	0	0
Folr1	20	0	0	0	0	4	9	0	0	2	0	0	0	0	6	0
Clpb	178	515	739	780	496	596	165	506	672	477	363	721	611	516	554	444
Septin7	5929	7697	10337	7539	14759	7759	6454	9242	10591	11542	9047	12126	12161	12185	12302	10815
Zdhhc4	429	658	1721	607	604	702	592	939	777	824	933	1149	570	626	590	642
Rac1	12099	19004	16321	14123	19051	18003	5750	20705	19777	23983	21467	24142	26954	28606	25115	22698
Nup214	666	799	1717	578	463	781	1201	1478	865	665	860	1470	940	593	878	792
Aif1l	0	0	2	0	0	2	0	10	10	3	2	4	0	0	0	0
Cpa3	0	1568	3207	28	326	175	7245	60	24	39	58	217	10	45	40	36
Ltbp1	13596	24501	2066	19201	695	33576	60	38757	19795	3070	20804	2215	230	42	356	123
Ugp2	2082	3132	2878	3046	2583	3527	711	4223	4105	3239	4109	3612	3547	3874	4070	3952
Kcnh6	31	0	96	47	21	14	84	7	23	17	15	216	0	0	14	11
Trmt1	538	747	1494	734	655	718	680	880	804	665	661	746	650	482	533	355
Nacc1	98	132	393	275	84	312	48	552	282	379	338	757	702	486	595	730
Nfix	635	898	133	978	544	1188	97	1085	964	699	1183	573	728	834	710	754
Slc1a5	1591	2189	10210	1818	3486	2731	2127	2812	2703	3325	1823	6082	2643	1357	2391	2208
Uba1	2077	4026	6980	2984	2534	5748	888	8530	6393	6802	6821	9321	9968	8470	7228	9754
Vwf	0	0	28	10	60	10	14	2	20	39	31	45	16	6	22	8
Siae	466	929	799	712	487	1068	276	1354	1003	820	1355	1138	491	497	586	607
Vsig2	0	0	0	0	2	0	0	0	0	0	0	0	0	0	0	0
Esam	0	26	8	0	12	20	15	12	0	16	30	2	6	0	10	0
Spa17	33	55	19	34	13	19	66	20	24	17	33	17	13	7	4	13
Fam50a	1011	1558	1844	1546	2491	1337	1717	1384	1613	1847	1149	1777	1830	1618	1851	1223
Emd	930	1513	958	2836	3152	1127	600	801	3115	4327	1331	1656	1436	2466	2079	829
Taco1	14	8	89	29	28	35	88	47	44	33	49	63	81	44	97	21
Grik3	0	0	0	0	0	0	6	0	0	2	0	0	0	0	0	0
Gria3	0	0	0	0	12	2	4	2	0	12	0	0	88	27	55	62
Npas1	6	7	3	8	1	8	0	17	0	2	0	2	4	5	11	2
Sipa1l2	391	333	379	305	261	413	72	628	338	515	337	909	762	354	433	697
Ap4e1	128	184	848	165	112	337	199	494	394	224	404	754	559	303	353	442
Blvra	2176	2009	1343	2581	3740	2480	754	2425	3449	3236	3046	2616	3751	3475	3702	2318
Pdzd4	0	0	2	0	0	0	0	4	2	6	3	4	2	0	6	0
Srpk3	136	383	2477	285	465	425	917	278	355	557	185	2761	91	48	397	213
Idh3g	4664	5940	6967	4287	4935	4652	3353	4784	5752	5502	6213	6128	3683	3407	4725	3314
Pnck	0	2	0	0	0	0	0	4	2	0	0	2	0	0	0	4
Ssr4	10957	10282	4387	9602	5450	8027	5137	8112	10845	5329	10219	4196	4001	4394	4585	2978
Bcap31	10348	11695	12239	9409	12548	8855	12102	8081	11340	10800	9952	10533	11301	11440	9978	8694
Fam98a	62	280	634	224	227	328	297	667	368	414	398	660	798	338	404	371
Ltbp2	0	0	4	0	2	0	0	0	0	0	0	8	0	0	0	0
Kmt2a	545	579	2834	929	668	743	1664	1148	843	933	1082	2040	470	389	664	394
Ift46	259	537	597	372	582	411	310	357	392	460	404	577	305	289	432	342
Tmem25	0	0	22	0	4	0	0	0	0	4	2	10	6	0	0	8
Cd3g	318	308	4435	324	490	134	1958	256	687	542	368	1036	52	36	177	66
Trappc6a	1175	1174	1279	1329	1916	1232	1462	887	1569	1696	1272	1215	722	920	1016	916
Supt6	422	915	1282	790	437	974	653	1624	1139	893	1032	1710	1373	758	1151	997
Spag5	2	0	254	0	16	8	24	76	60	39	62	117	18	12	28	16
Foxn1	0	0	2	0	0	0	0	0	0	2	0	0	0	0	0	0
Unc119	1088	1457	1889	1621	4055	1381	1524	1293	2170	2988	1952	2632	1922	1288	2007	952
Rab34	48	0	6	38	6	98	6	103	46	18	82	46	6	14	60	0
Sdf2	2118	2141	1940	1717	1718	1628	1772	1716	1745	1900	1596	2082	1509	1502	1792	1384
Ccne1	70	41	862	22	324	52	283	114	146	128	125	444	26	54	114	67
Hsf2bp	24	16	13	0	4	3	8	2	6	12	18	18	12	4	27	9
Bbc3	130	193	479	31	374	100	52	208	146	306	128	317	212	202	216	505
Mybpc3	38	32	3	10	94	30	4	48	44	111	23	84	29	22	60	42
Psmc3	2958	3447	4551	2992	4768	3452	3737	3940	5069	4817	3876	4665	5447	5753	5279	5114
Acp2	643	1351	429	1624	1321	2102	73	2689	2076	3804	2387	3254	7418	5989	5871	5952
Rapsn	0	0	10	0	4	0	6	0	6	4	2	2	0	0	12	22
Slc39a13	286	187	288	157	268	336	85	546	317	503	447	622	589	360	588	422
Celf2	4075	4458	8058	4534	6546	4506	5581	5249	5002	5879	5414	7905	4381	4721	4914	4893
Nr1h3	38	76	41	46	210	102	6	145	182	656	114	328	1607	1091	1113	788
Ddb2	75	149	791	148	153	237	181	220	168	244	201	459	105	47	134	101
Spi1	6745	6883	4020	6821	9481	9665	2133	10152	9914	13145	8994	11905	14282	11185	13859	14691
Sf3a1	328	748	2286	548	509	948	391	1595	1191	885	1098	1722	1402	896	936	1007
Stat6	2673	5688	8006	3999	3507	7387	1048	8776	6290	9890	6174	13396	12416	7238	9591	13199
Clgn	0	0	2	0	0	0	0	0	8	0	0	0	0	0	0	0
Napsa	2069	2703	26655	3090	10626	2591	12897	1746	2747	6320	1751	14415	2243	2329	5129	5076
Vrk3	458	1043	2863	877	828	949	879	905	1097	1229	850	2190	1098	872	1382	1155
Smg9	288	315	880	383	355	503	168	556	532	800	445	887	560	547	578	722
Paxip1	253	271	1280	174	209	600	156	801	585	469	524	1102	610	276	396	400
Rmnd5a	532	1014	1344	909	499	1213	348	1970	852	901	979	1888	711	515	866	889
Mov10	121	218	859	115	136	252	151	301	485	388	357	590	523	1453	411	1841
Ppm1j	30	13	179	8	10	28	8	14	59	30	49	107	18	0	4	4
Rhoc	2874	3147	389	3277	763	2924	28	2336	4995	2370	4311	1187	3669	4230	2298	2103
Prr27	0	0	0	0	0	0	0	0	0	0	0	0	0	0	4	0
Tead3	17	2	0	2	0	4	0	2	0	0	0	0	0	0	0	0
Ppard	186	138	173	104	68	100	114	74	69	87	60	101	65	42	89	65
1810013A23Rik	186	138	173	104	68	100	114	74	69	87	60	101	65	42	89	65
Def6	75	177	1424	155	225	185	616	234	214	326	220	1043	201	147	303	237
Peg3	0	0	2	0	0	0	2	4	0	0	0	0	0	0	0	0
Metrn	58	54	109	81	65	135	51	111	149	95	279	202	100	68	125	80
Lmf1	942	1046	789	1098	1122	1049	207	913	1017	964	902	1018	814	892	959	848
Ciao3	138	445	982	233	275	540	258	758	550	698	667	902	711	430	760	607
Angptl4	28	8	162	0	12	22	16	46	6	28	34	8	0	4	20	4
Dbf4	206	80	840	143	254	164	303	264	355	340	164	514	277	188	207	126
Daxx	843	912	5147	491	1124	425	422	1089	733	1168	790	1981	1136	7406	1463	14365
Cd320	191	174	535	188	128	94	207	148	146	121	218	160	90	78	84	80
Ipo4	122	217	377	245	177	315	121	460	345	314	259	319	589	417	328	358
Tm9sf1	798	1022	1430	805	604	1346	226	1641	980	1060	1472	1726	1259	1000	1209	1374
Rec8	12	4	28	10	4	6	0	26	4	14	2	20	0	0	20	3
Irf9	2501	2899	11909	1986	2566	2200	1805	3067	2761	4235	2395	5454	2617	4833	3439	6604
Gmpr2	272	412	527	224	422	430	457	477	438	386	436	537	746	506	689	407
Mdp1	605	830	2052	517	1023	656	1583	687	721	775	774	1344	459	361	599	379
Dhrs1	1720	1874	1224	1820	1870	2086	605	2031	2579	2594	2658	2556	2762	2270	2952	2243
Ncan	0	0	6	4	0	0	6	0	2	1	0	0	0	0	0	0
Tmem161a	358	338	776	346	288	536	191	713	357	352	504	568	466	278	534	461
Armc6	118	65	182	118	51	86	37	188	179	116	135	133	241	72	127	49
Borcs8	491	476	735	438	545	408	707	418	649	612	537	586	353	359	520	277
Slc25a42	36	10	99	28	12	44	18	56	23	18	52	82	8	12	14	19
Snx9	1528	1916	4507	2771	2382	3152	970	4437	2833	3406	2795	5051	3567	2808	3542	3130
Ranbp3	721	944	1931	578	820	931	418	1585	1165	1241	1006	1873	1231	929	1147	1130
Ndufa11	1153	939	1415	1025	1690	1106	3566	948	1958	1549	1523	1377	1540	1586	1612	1200
Bmp8b	0	0	0	0	0	0	0	2	0	0	0	1	4	4	0	0
Nr2f6	37	46	72	59	45	81	12	100	92	60	101	142	93	21	131	50
Use1	1596	1660	2369	1577	1766	1518	2449	1256	1562	1708	1458	2112	1079	1070	1509	961
Ocel1	155	181	310	283	202	196	329	224	192	230	289	423	299	232	284	200
Dyrk1b	40	56	252	66	41	116	36	192	96	96	104	216	30	38	84	48
Braf	371	1139	1305	759	765	994	400	1653	925	1510	1106	1893	1563	1256	1556	2463
Ndufb2	195	125	172	202	173	166	590	239	225	226	200	280	182	174	220	174
Hltf	223	949	1197	648	522	1013	768	1581	1058	1029	1081	2684	1340	652	1182	1229
Prpf6	481	1825	1855	1099	750	1338	849	1544	1267	1259	1213	2377	1428	808	1131	1320
Rgs19	1952	2193	4710	2611	2573	2560	2355	2860	3868	4308	3531	4706	3397	2209	4443	2479
Rgs20	0	3	0	0	0	0	0	0	0	0	4	0	0	0	0	0
Abhd3	192	400	74	208	51	222	3	268	407	102	419	28	4	4	31	2
Snrpd1	1726	1328	2450	1357	2207	1114	5496	1722	2827	1810	2223	1761	2109	2233	1768	1369
Tchp	135	41	412	39	144	65	269	75	85	61	62	243	58	27	46	53
Tiam1	327	294	200	670	409	709	130	769	449	512	523	539	504	396	516	522
Tsc2	384	737	774	653	268	1010	107	1471	833	649	761	1622	1161	472	961	1118
Rpl3l	0	0	6	0	14	4	56	4	11	26	8	22	10	2	10	20
Slc9a3r2	1822	2058	230	1854	1008	2336	34	2177	1994	676	1826	374	716	260	368	132
Puf60	3454	3493	7909	3215	3547	4304	2454	4407	5296	4534	3762	5628	4784	3785	4560	4237
Golga2	156	438	542	482	253	623	185	913	652	584	636	960	638	318	734	691
Uck1	188	406	1461	330	357	422	300	648	531	471	511	1158	393	313	531	483
Scin	0	0	36	0	0	10	8	1	0	2	0	8	0	0	9	6
Ikzf4	42	0	273	0	3	6	12	11	2	4	34	33	2	6	10	8
Mien1	525	612	946	574	835	437	1962	418	662	545	636	618	507	557	484	405
Pon1	21	0	0	0	0	2	12	3	0	0	3	2	0	0	0	0
Axl	394	1076	242	815	2470	1390	83	2256	874	2617	936	3031	1454	2977	1399	5983
Tgfb1	678	1186	1983	1778	878	2535	429	3313	1721	2976	1964	3290	2778	2398	2770	2551
Ccdc97	328	481	1212	496	414	835	160	893	816	1029	673	1536	938	556	994	838
Zfp40	77	141	249	108	54	131	44	251	111	90	189	206	65	58	43	32
Akap8l	811	1222	2569	905	1017	1409	1375	1490	1242	1130	1057	2180	696	314	885	457
Pdcd2l	292	404	1132	447	799	444	1585	492	596	625	554	1023	710	467	1060	461
Gtf2f1	565	828	1886	774	1533	743	1151	1266	1523	1698	1239	2053	2559	2515	2079	2306
Clpp	680	510	1232	723	793	578	1674	627	956	893	754	729	773	677	757	463
Alkbh7	156	244	382	158	393	194	632	170	266	270	195	330	362	323	403	218
Pspn	0	0	4	0	0	0	0	1	4	0	3	2	4	0	0	0
Dennd1c	1013	1607	3246	1442	1684	2209	1262	2238	1912	2714	1852	3646	1917	1597	1914	2464
Med6	375	669	1028	484	428	404	697	520	717	525	578	595	462	580	503	569
Prkd1	0	0	0	0	4	0	0	6	0	5	4	2	0	0	1	0
Lcp2	20368	31998	8404	20566	20837	25809	791	29403	29628	29583	26891	25128	28562	37904	23722	41117
Cse1l	282	1486	4855	888	1420	1539	937	2811	1963	1948	1849	3991	3009	2008	2480	2128
Naa20	1632	1384	2883	1579	1846	1438	2443	1581	2267	2496	1794	2114	3221	3057	3129	2435
Prkra	272	616	90	561	331	434	50	401	415	416	504	484	334	332	556	336
Fkbp7	445	398	140	386	175	328	199	414	258	157	258	128	34	58	56	74
Plekha3	1608	2184	2567	1503	1199	1773	612	2332	1985	1494	1751	2382	2011	1738	1765	1986
Ykt6	768	919	1095	790	876	991	335	1814	1308	1404	1611	1721	1556	1227	1460	1891
Baz1b	516	563	1625	738	625	766	748	1500	1027	1260	1659	2257	2203	680	1340	880
Pex6	208	325	751	301	193	541	145	739	460	680	492	939	496	277	453	479
Mrpl2	469	582	902	519	675	548	1122	665	1206	798	792	930	974	702	968	699
Mea1	951	987	1630	1335	1666	1004	2112	978	1647	1426	1110	1356	1467	1481	1687	1163
Gnmt	6	0	14	18	10	12	8	10	34	56	59	27	26	18	41	11
Grin2d	6	8	8	14	2	8	16	23	0	16	13	19	18	18	5	0
Kdelr1	685	1593	893	1835	841	910	294	1482	1672	1412	1515	1342	1242	1149	1365	730
Tmem143	16	28	106	46	26	54	62	70	68	28	94	84	16	26	90	26
Pdxk-ps	16	0	0	0	10	5	0	6	4	0	2	0	0	0	2	0
Ggct	3583	3071	853	2109	650	1982	734	3373	2775	1074	2364	1003	884	963	831	970
Jag2	28	0	16	10	6	18	0	14	14	40	16	20	25	0	21	18
Btbd6	56	192	491	90	36	120	68	130	164	40	95	248	56	58	135	64
Nudt14	230	194	606	369	392	304	820	304	474	542	364	569	212	345	436	269
Epdr1	0	0	12	0	1	12	14	0	0	2	12	4	10	0	0	0
Flii	989	2661	3388	2345	1434	3249	567	4430	3211	3617	3751	5968	5709	3815	3644	6618
Top3a	46	134	505	137	91	239	89	353	105	170	121	332	125	170	95	209
Atg4d	613	688	1175	680	523	928	204	1008	987	973	1104	1554	1030	645	1135	917
Qtrt1	404	413	667	391	375	271	433	360	562	366	419	379	596	344	473	232
Plin4	0	0	0	0	0	0	0	4	10	4	0	0	0	0	0	0
Hdgfl2	269	542	1180	614	668	692	396	860	653	649	513	1107	625	422	658	524
Chaf1a	18	70	227	0	22	22	14	98	258	46	110	59	35	23	29	22
Adprh	2197	3025	2911	3434	2759	3180	1058	3324	3961	3976	3542	4034	4085	3953	3733	3612
Tmem39a	633	1324	1527	921	1953	929	417	1293	1729	1720	1607	1960	941	976	1317	1194
Timmdc1	60	167	111	57	139	55	170	153	96	120	129	138	102	115	156	98
Pla1a	245	186	131	196	341	150	130	79	298	401	167	242	241	215	170	165
Mcm2	254	338	2472	308	218	390	172	962	2036	780	1476	996	556	416	449	470
Tpra1	543	528	1225	420	574	666	289	604	652	921	607	1124	897	475	1118	534
Nab1	2771	4836	4515	4064	3385	5329	830	6451	4293	5912	4551	7413	6068	5312	5962	9009
Adgre5	4881	9368	15449	8691	8671	11058	3433	15840	9967	11960	10187	16962	18363	10162	11313	9941
Il17ra	6572	6433	8777	3729	2254	7184	1839	12257	3520	5976	3714	10534	6203	5563	5537	10940
Lamb1	5	10	4	7	0	10	0	9	8	0	0	0	0	3	7	0
Kcnn1	24	0	18	0	0	0	4	26	2	0	10	8	0	2	6	0
Arrdc2	84	52	394	78	66	143	60	228	110	166	91	300	128	96	238	98
Cd36	26754	38268	5730	28435	19790	36335	1001	37326	24636	21757	28081	14130	30400	11118	14701	6972
Map2k7	134	235	827	287	155	486	216	612	373	352	438	720	427	243	383	353
Timm44	669	1170	1238	553	670	820	1014	1130	1093	1037	977	1267	1021	912	1004	814
Ap2a2	1025	2320	1700	2157	1937	3017	448	5009	2940	4362	2516	5787	7974	4865	6441	6172
Pnkp	412	796	1355	1025	969	907	517	1004	1398	2077	1128	2215	1720	1482	1788	1778
Med25	319	802	1097	730	336	992	170	1004	972	851	800	1131	842	410	777	761
Bcam	1318	2928	428	2198	1447	3885	24	6061	2338	944	2376	539	55	56	107	28
Clptm1	2396	4173	5113	3633	2279	5163	489	5882	4815	5718	4768	7097	6441	5900	6014	7444
Relb	3046	3413	3696	2892	2617	3706	572	4103	3658	4182	3019	4565	2631	3601	2772	4815
Tomm40	463	364	1230	617	701	742	341	975	1161	918	690	1113	1446	1068	1143	944
Apoe	821366	856805	75081	1088377	167186	1180170	11664	825403	322975	120755	396025	83559	29405	32364	75723	44632
Apoc2	0	0	0	0	0	3	0	0	0	0	0	0	2	0	0	1
Hbp1	2341	4199	3341	1750	1069	3089	930	3531	2369	2532	3409	3151	1654	1906	2188	1914
Prkar2b	503	998	9588	514	862	757	1612	938	694	991	676	3267	448	483	959	639
Cdkn1b	158	324	318	182	138	64	526	104	233	210	485	467	242	172	296	206
Klf4	692	978	580	1816	444	1453	192	710	596	380	666	322	786	229	812	170
Ap1m1	2936	4330	7697	3240	3695	5013	1737	4410	5179	5357	4566	6606	4711	3771	4527	3878
Rab8a	2338	3732	9009	2931	4959	4008	4082	3674	4720	5633	4610	8812	4530	4422	5171	5468
Hmgn2	3174	4616	7515	4358	4727	3394	7479	4714	8276	5801	6535	5905	3030	4232	4423	3174
Fam32a	1536	3492	6041	2764	4660	2877	6468	3346	3634	4932	3258	6495	3130	2552	4405	2646
Cyp2c29	0	0	0	0	2	0	0	1	0	0	0	0	0	0	4	0
Stard3nl	1624	1878	2183	1511	3460	1523	1161	1714	1930	2858	1998	3092	2749	3949	3576	2998
Stk11	253	500	550	640	521	354	221	361	749	1098	437	674	456	481	591	294
Efna2	36	10	25	10	0	4	10	4	12	10	10	20	18	48	14	28
Atp5d	4038	3346	5758	3920	5701	3815	5024	3395	6011	5691	5261	5121	4681	4560	4877	3540
Ppp5c	640	831	1773	731	527	1009	263	1297	1088	914	1005	1488	1224	710	1147	860
Cdk12	855	950	1249	965	680	906	681	1787	1062	1156	1320	1741	972	759	886	1168
Lipe	32	80	235	48	63	105	68	225	104	201	168	464	204	147	254	349
Pafah1b2	1403	2485	3973	2033	1880	2361	1131	3866	2755	2814	2713	4129	4016	3088	2889	3382
Tbc1d8	162	274	280	197	338	457	40	451	238	410	501	1046	449	182	881	540
Cnot11	322	456	1135	334	329	426	226	608	623	521	727	882	653	771	741	745
Slc2a3	123	229	1811	680	612	346	237	600	1722	3508	1033	4081	781	190	1259	430
Foxj2	59	363	1228	155	152	380	240	609	379	604	288	1355	471	170	653	375
Sri	8485	9568	13832	8028	15311	8392	14307	8422	10507	11281	10393	12603	9139	10060	10139	9569
Dgcr2	328	425	806	404	261	773	177	864	545	645	570	951	760	501	636	697
Irf3	991	1063	2085	959	1296	1197	1428	1170	1451	1581	1218	1999	1064	918	1261	994
Bcl2l12	48	49	194	91	80	57	153	69	111	95	97	116	53	75	111	57
Zfp959	327	308	1452	320	307	364	328	576	451	539	375	975	343	489	517	433
Mpnd	1139	1610	2777	1422	1809	1629	789	1518	1824	2130	1604	2439	1519	1586	1893	2107
Sh3gl1	2430	2527	4261	1723	1095	2216	974	4399	2588	2711	2112	3634	1757	3885	1977	6022
Ebi3	464	373	854	455	982	369	431	401	614	1094	438	1085	389	756	705	1231
Yju2	676	747	923	515	636	602	397	814	675	819	545	1033	484	714	545	975
Ranbp2	1576	1903	5167	1432	1582	1821	1175	3433	2197	2045	2737	4653	3347	2865	1942	5592
Edar	0	0	0	0	0	0	2	0	0	0	0	0	0	0	0	0
Grk5	2202	3217	507	1083	882	1546	162	2223	3000	1425	2210	1257	1228	1228	924	933
Dvl3	66	222	642	190	118	351	145	626	306	302	410	687	458	276	426	362
Abcf3	431	613	1175	449	510	778	315	1179	945	549	787	1263	1014	463	678	856
Eif2b5	464	921	2091	616	665	853	414	1161	1011	739	868	1621	1384	945	934	1120
Cyth2	1272	1843	1638	1490	1181	1327	456	1494	1630	1517	1173	1426	1244	836	1398	1056
Sult2b1	11	1	32	14	51	16	19	15	26	10	11	52	10	2	4	1
Gm5897	11	1	32	14	51	16	19	15	26	10	11	52	10	2	4	1
Car11	12	0	40	0	14	18	94	2	6	14	6	11	0	0	4	0
Dlgap1	2	24	20	15	9	12	34	4	12	6	0	0	6	6	6	0
Plag1	2	0	2	0	2	12	2	22	30	15	4	14	0	2	32	0
Hck	2169	4039	8308	4061	3606	4846	3151	6167	6789	10478	6314	14148	14969	21496	14420	22916
Mrpl4	2120	1834	2958	1657	1620	1932	1003	1947	2822	2478	2305	2703	2439	2570	2516	2292
Keap1	102	225	851	154	233	244	290	421	333	378	314	756	381	461	417	621
Ap1m2	0	22	215	28	16	10	112	8	20	45	19	164	16	12	22	20
Glg1	1429	2931	3815	2451	2009	4132	676	5825	3793	3967	5068	6426	6712	4060	5310	4803
Atp8b3	0	0	0	0	0	0	0	0	0	2	0	0	0	0	0	0
Btbd2	156	294	443	238	136	314	68	503	320	319	349	435	236	134	290	329
Csnk1g2	242	696	2550	628	985	1271	504	1504	1123	1376	1207	3130	1250	660	1572	1070
Abhd17a	718	964	2500	1074	1886	1340	854	1254	1534	2678	1654	2980	1554	1350	2500	1638
Mob3a	1107	2255	7510	2069	3173	3092	1349	3650	2983	4351	2857	7019	2874	1112	3822	2324
Cacnb3	43	14	155	0	18	33	20	37	22	97	80	406	22	41	148	106
Ccdc65	0	0	6	12	0	0	0	0	0	1	0	0	0	0	0	0
Fkbp11	172	181	662	216	214	189	2192	207	310	88	314	276	24	18	102	36
Ddx23	244	247	287	196	241	191	497	280	234	273	295	341	234	167	203	205
Pld3	2282	3201	2409	3000	5626	3546	567	3738	4464	4933	3756	3862	3431	2924	3626	2182
Grik5	0	0	21	18	4	6	4	0	32	16	0	37	0	0	22	8
Cd79a	5269	5476	64591	8531	15869	6564	99544	5766	7675	9805	5358	44852	1279	1251	7562	4211
Rabac1	4400	4437	7119	4753	5563	4855	8391	3307	4819	5088	4437	4627	2541	2469	3579	1977
Etv3	3596	4350	9158	3767	9882	6755	1514	12881	3130	5569	3277	8949	2416	5177	3318	9505
Prkcsh	1346	1660	1374	1456	1044	1808	339	2421	2192	1557	2348	2015	2014	1582	1634	1634
Elavl3	0	0	8	0	0	0	0	2	0	0	0	0	0	0	4	0
Rab3b	48	36	190	26	62	4	363	16	22	23	20	122	0	0	6	4
St8sia6	2117	3781	3601	4539	1966	4771	360	5949	1876	876	2038	1521	107	75	285	144
Fcgrt	9140	13124	2171	11157	4531	13962	636	11317	7237	4689	8739	3932	4581	4541	5475	3033
Nosip	618	912	1715	595	694	895	754	866	1088	1120	1110	1476	813	669	1211	1016
Pih1d1	802	1155	1016	940	1198	827	873	759	1185	1142	958	1145	829	872	1031	766
Rps11	7283	6876	13928	7623	8422	5443	24303	5849	6877	6302	6639	9855	5787	5768	6360	4064
Supt5	943	1852	2632	1456	1170	2781	1225	3411	1934	2224	1921	4211	2952	1485	2100	2591
Paf1	1687	2218	2474	2771	4905	2954	716	3132	2811	3604	2271	3875	3392	2403	3378	3437
Timm50	802	788	1887	1072	1091	922	651	1136	1521	1357	1214	1356	1349	1350	1534	1138
Med29	362	381	499	560	689	451	454	356	538	724	503	539	590	457	784	362
Bicd1	0	1	164	6	10	8	84	36	38	52	58	58	10	4	60	4
Ncstn	3638	6281	3961	4536	2624	8380	398	8957	6749	5805	8091	6960	6859	5758	6337	7473
Pex19	897	2046	1518	1143	1012	2012	422	1757	1722	1629	1842	1727	1677	1331	1450	1348
Phyhip	0	0	2	0	0	0	0	0	0	0	0	0	0	0	2	0
Crhr2	0	0	0	0	4	0	0	2	0	0	0	0	0	0	0	0
Inmt	0	16	2	0	4	0	8	10	8	2	0	10	0	0	0	0
Cyp4f18	1530	2221	16427	2523	14147	2234	7984	1560	3929	9568	2467	14967	2027	2407	6356	5394
Impdh1	614	1208	1049	1157	562	2013	71	2656	2874	1302	2387	1174	1742	1268	1172	948
Dusp3	1456	2265	1269	2757	2624	3024	583	2853	2522	3431	2636	2898	3843	3399	3440	2891
Prodh	164	260	171	232	42	308	22	339	312	80	352	320	102	45	64	52
Ess2	190	575	955	260	292	492	300	673	429	570	425	923	366	464	465	495
Slc25a1	806	1186	1149	1708	1198	1564	320	1528	1748	1476	1669	1501	1347	1185	1368	1434
Dgcr6	279	352	496	350	246	417	276	336	497	278	448	523	182	162	251	218
Ddr1	0	0	37	6	151	2	6	23	5	21	13	106	4	2	30	8
Ier3	39382	34545	7246	38874	17306	36559	3394	43831	39034	27613	35294	18495	30733	10076	24263	9046
Fosb	550	696	2291	2911	948	2134	288	794	874	965	924	804	1089	70	1442	72
Klc4	148	440	698	400	340	434	103	438	441	608	390	663	216	96	492	237
Ercc1	338	455	749	545	581	460	482	401	452	556	388	538	365	424	436	372
Cyp17a1	0	0	0	0	8	0	1	0	0	0	0	0	0	2	0	0
As3mt	418	766	1208	582	395	772	529	813	818	548	748	995	326	393	564	364
Homer3	39	66	30	108	104	154	26	223	143	286	155	178	363	246	222	192
Crtc1	76	26	334	144	78	205	108	245	138	154	149	238	85	18	94	176
Rnf215	486	406	593	473	406	500	176	618	462	589	368	800	494	321	484	356
Sec14l2	10	0	2	6	4	16	5	14	0	4	2	17	2	4	0	4
Aven	322	771	1251	403	398	473	321	502	430	380	382	509	523	543	571	439
Cp	3113	4158	332	2986	212	3981	83	4182	4577	840	5108	427	145	424	248	321
Crot	726	1212	1521	963	989	1932	530	2272	1224	985	1794	1939	689	385	1063	490
Rps6ka1	682	1518	4042	1774	1718	2485	680	3416	2783	3260	2470	6227	3336	1681	4063	2726
Calb2	0	0	0	0	6	0	0	0	12	10	0	16	16	4	16	0
Snrnp200	667	1665	2422	1239	782	1988	572	3051	1718	1684	1809	4195	2623	1622	1911	2449
Ciao1	682	992	1327	930	786	771	758	909	1161	946	829	1284	978	844	1049	726
Has1	1800	1731	396	336	212	871	16	698	1298	1053	739	985	840	711	400	1199
Taf6l	157	133	266	124	182	158	71	244	214	262	208	308	271	190	275	227
Gm2518	157	133	266	124	182	158	71	244	214	262	208	308	271	190	275	227
Insig2	465	430	709	498	568	614	706	766	526	750	768	1064	695	382	850	626
Kpna6	139	272	652	421	153	338	178	876	401	427	609	946	876	558	662	635
Man1a	5859	8801	14915	5480	2163	7484	3724	9914	7208	4165	7549	12761	3095	1799	3302	3088
Itpkc	259	587	434	290	618	815	73	866	533	912	650	1545	715	707	695	1397
Coq8b	213	419	237	341	207	364	77	401	328	332	346	517	392	315	389	416
Brd8	750	1375	4193	564	871	1178	1709	2035	1544	1292	1422	3251	1219	1102	1272	1275
Kif20a	2	69	219	22	24	24	20	130	157	99	148	190	31	12	34	39
Farsa	1180	1160	1847	912	969	1146	686	1786	1583	1359	1415	1757	2415	1683	1708	1997
Gcdh	266	367	544	214	386	467	193	409	597	360	433	398	170	202	227	160
Mast2	373	448	572	579	281	660	151	1190	617	455	868	911	673	433	471	449
Dnase2a	619	708	644	617	622	618	1083	722	763	835	752	672	767	565	829	359
Gm38426	619	708	644	617	622	618	1083	722	763	835	752	672	767	565	829	359
Rad23a	1107	1076	2593	1358	1183	1482	413	1593	2366	2290	1940	2362	3023	2697	2426	2465
Calr	18925	28086	21159	25589	21161	26345	5300	38337	41390	26285	42587	22962	36101	38751	27841	28485
Syce2	125	163	169	64	166	76	211	159	349	190	196	122	120	190	166	137
Nfat5	1489	1541	1967	1006	840	1187	856	2484	1916	2331	2144	3062	1600	1142	1893	2550
Nob1	690	903	2015	662	712	826	1027	1391	1125	577	920	931	940	486	697	284
Nqo1	0	16	16	0	10	18	18	11	30	21	20	10	6	14	18	14
Ppfia3	6	2	4	30	70	8	0	12	26	65	10	27	50	42	46	8
Gys1	158	170	406	214	116	306	72	319	285	379	319	696	570	328	569	456
Ruvbl2	586	727	1292	1004	655	771	303	1066	1472	1122	951	930	1515	1158	1159	842
Lin7b	0	0	0	0	0	1	0	2	0	0	0	0	0	0	0	0
Bax	1195	1076	2235	1139	2899	1173	2079	1236	1921	2764	1458	2370	3866	3197	3364	2634
Il7r	155	270	3534	338	1420	176	929	469	802	829	585	1571	213	312	247	300
Tfam	249	431	2590	421	635	322	2025	549	692	525	565	1356	392	265	452	431
Zfp81	4	130	400	0	86	46	224	247	66	82	189	268	134	64	93	129
Efnb3	0	0	0	0	0	0	0	4	0	4	4	0	0	0	4	0
Mmd	2059	3123	832	2383	206	2554	190	4900	3264	1170	3979	1642	595	619	1180	960
Hlf	0	0	22	0	4	6	2	0	8	10	22	14	2	6	4	0
Fam162a	950	789	1389	844	1471	732	2362	707	1494	1075	1225	899	1188	1449	1168	1002
Rpl8	7683	7927	13688	9456	7574	6401	14526	7350	8850	7294	8285	10236	6622	6258	6979	4268
Grm3	0	0	0	0	0	2	7	1	1	0	0	0	0	0	1	2
Ssbp2	836	1066	836	870	736	912	524	753	757	679	800	839	240	254	641	424
Fancl	114	327	587	297	403	313	579	292	295	307	473	588	354	421	425	312
Gstm5	178	245	50	85	43	188	30	117	202	79	189	23	51	28	51	43
Gstm7	12	26	2	12	0	16	12	16	14	8	42	4	2	0	0	0
Gstm3	0	0	0	0	0	3	0	0	8	0	0	0	0	0	0	0
Stat3	6454	9158	14903	7459	7717	11062	2024	11648	9430	11816	9018	17042	8889	9818	9709	16300
Stat5a	372	323	1425	221	701	428	200	1067	762	1389	448	1716	912	1870	1084	3865
Cavin1	6	6	58	0	26	16	14	18	6	12	24	42	34	2	60	2
Map3k11	172	670	805	753	340	1347	222	1835	1311	1497	1205	2172	1508	938	1305	2067
Akt2	734	1444	2578	1275	1446	1625	299	1767	1810	2283	1530	2958	1617	1418	1931	1906
Dnaja3	505	1136	1556	835	551	1189	358	1835	1483	805	1063	1547	1485	860	973	628
Hmox2	1932	2249	1843	2217	2364	2091	1478	2223	2509	2488	2619	2750	2527	3843	3093	3574
Cdip1	567	542	1872	626	758	1135	430	1221	962	1073	839	1596	826	695	985	984
Map3k20	272	596	104	491	158	904	32	1443	528	395	658	453	654	449	614	609
Cwc15	2383	3378	4275	2880	3052	2358	3905	2489	4210	3376	3636	3438	2930	4185	2896	2881
Col5a3	0	0	0	0	0	0	0	6	4	0	0	0	4	0	2	0
Dnmt1	100	113	1033	192	126	355	230	702	888	479	904	1235	544	282	532	507
Ppan	459	441	1833	968	787	808	870	1528	1580	719	752	1103	1015	342	542	316
Angptl2	0	4	24	0	4	8	4	4	16	54	52	12	0	12	22	16
Cacna1e	109	250	2160	379	332	176	1393	257	333	274	329	1741	49	22	235	136
Cacna1b	0	3	10	0	8	0	2	4	6	23	0	4	0	0	2	0
Trmt10a	31	97	384	83	106	123	170	151	69	147	173	165	104	197	96	108
Etv1	1100	825	48	1024	247	1445	12	1263	1014	383	924	274	368	305	334	235
Kifc2	16	82	84	18	30	98	18	87	30	59	40	70	10	6	32	10
Psap	21223	54902	21694	46469	57574	45497	3539	62540	50539	90831	51452	93174	90602	93935	94662	120485
Ikbkg	364	320	1768	386	523	772	346	1157	714	767	639	2100	693	618	880	824
Wars2	172	479	396	89	188	138	176	202	210	147	280	302	126	109	195	166
Atn1	11	10	43	9	10	5	8	9	18	30	12	16	8	9	21	10
Phb2	1289	1541	3052	1652	2117	1762	1528	1732	2726	2414	2368	2538	3308	2435	2643	1949
Ptpn6	3096	5295	10161	6316	5442	7977	3561	7600	10363	11924	8510	14558	15819	10635	14910	15667
Eno2	0	0	44	32	20	8	24	21	72	56	18	24	41	82	45	28
Emg1	2058	1899	4438	2050	2395	1791	3754	2281	2661	2408	2426	2521	3010	3101	2856	1707
Lpcat3	1124	2207	1486	1396	1373	1817	484	2054	3117	1919	3142	1990	1956	1277	1748	1431
Atp6v1f	6073	4750	6958	5273	7487	4205	10235	3527	5548	6133	4597	5682	4444	5083	5491	4225
Il12b	924	3845	2012	98	2266	403	446	980	922	1226	1243	2012	773	1518	510	1610
Clcn5	321	496	274	534	214	362	125	883	606	457	430	401	659	811	504	727
Clcn3	357	887	2649	1032	706	1090	790	1350	1116	1086	1097	2167	1075	575	928	495
Hif3a	0	0	0	0	0	0	4	1	0	0	4	0	0	0	0	0
Gpx6	0	0	0	0	0	0	1	0	0	0	0	0	0	0	4	0
Gpx5	0	0	0	0	0	0	0	2	3	1	0	0	0	0	0	0
Pde1c	0	6	4	26	2	38	48	16	16	11	22	76	2	0	10	14
Utp20	251	128	459	168	225	183	318	595	262	309	240	556	758	263	230	297
Spic	0	34	62	0	43	2	58	19	8	48	20	78	74	28	60	137
9330159F19Rik	0	1	0	0	0	0	7	7	0	0	4	0	0	0	17	2
Cul3	2546	3796	6668	2591	2544	3974	1100	5362	3999	3725	4001	6654	4854	3683	4000	5520
Sst	0	4	0	0	0	0	0	4	0	0	0	0	0	0	0	0
Il11	0	0	2	0	0	0	4	0	6	0	0	2	0	0	0	0
Large1	22	92	17	23	36	99	18	74	164	73	69	54	13	20	20	19
Ddx56	446	831	2039	815	838	1054	518	1481	1381	931	1202	1335	1455	1125	1131	877
Tmed4	1684	2599	1929	2172	1322	2314	847	2056	2173	1378	2106	2011	1210	1020	1478	1044
Col26a1	0	0	0	10	0	0	10	2	4	3	0	0	0	0	0	0
Bid	457	676	2856	860	1088	836	918	798	892	1116	678	1948	715	504	1164	666
Ralb	1527	3284	915	2449	3454	3719	248	4356	3014	4030	3204	4177	5215	4417	4167	4996
Ppp1cc	1833	2516	5711	2018	1503	3028	1143	3855	2937	2656	3311	4802	2658	1995	3024	2200
Ppp1ccb	1833	2516	5711	2018	1503	3028	1143	3855	2937	2656	3311	4802	2658	1995	3024	2200
Dnajb11	2046	2966	4268	3666	4120	3761	1343	5176	4653	3497	4204	4147	4918	5681	4142	5257
Tbccd1	77	363	590	243	176	298	315	537	425	208	335	671	380	231	337	180
Clec11a	10	11	38	8	36	16	46	22	20	26	18	30	10	2	20	2
Zfp324	0	10	186	16	43	26	30	130	24	12	57	100	18	34	48	19
Gab2	780	1269	305	1144	325	1223	94	1717	680	1085	980	1518	935	549	984	970
Coro1c	2421	5836	3188	3839	2343	7323	313	8206	4631	4226	5855	5875	8212	4398	5345	5585
Tax1bp1	5692	8741	10858	5416	7042	8348	5109	9522	7696	8705	8351	13669	7931	11798	8276	16236
Psg19	0	0	0	0	0	0	2	0	0	0	0	0	0	0	3	0
Ctse	57	262	1285	326	253	373	543	276	222	453	389	973	103	66	221	203
Ndrg2	88	16	100	0	8	16	12	22	24	24	46	40	2	2	14	2
Mettl17	156	279	1194	284	273	216	348	360	303	272	254	587	215	174	271	142
Arhgef40	2	0	15	0	0	10	0	6	2	2	0	51	2	4	12	6
Pnpla6	193	69	513	240	116	342	140	402	305	153	198	591	193	42	181	194
Mcoln1	1579	1798	1655	873	1199	2078	284	2179	1559	1892	1970	2195	1970	1073	1850	1611
Arhgef18	365	795	3191	806	676	741	1366	925	748	1055	721	3693	319	100	680	351
Pkn2	491	913	1884	987	783	1138	945	1715	1064	1300	1094	1788	1236	1317	1172	1589
Cd33	4270	5132	1241	2998	1770	3972	458	5389	6766	7851	7374	7001	2139	2257	3384	2854
Etfb	369	326	247	340	525	256	345	278	508	412	432	302	312	303	399	223
Nkg7	680	514	5574	214	516	206	2391	152	1409	1158	832	1854	130	156	440	238
Stxbp2	3493	5176	4379	4273	3326	5715	1079	6153	6903	5718	7356	6381	4327	3657	4897	4779
Sgce	20	63	46	12	4	22	74	26	22	11	18	6	12	0	12	0
Chn2	305	428	405	389	2701	329	124	430	486	676	732	690	140	97	182	157
Wwox	275	311	240	232	203	275	81	330	285	221	346	250	131	144	122	229
Slbp	2443	2936	5633	2099	2649	2168	2202	2641	3182	2832	2754	3673	2342	2042	2661	2143
Tyr	0	0	0	0	0	0	2	2	0	13	0	0	0	0	0	4
Ghrhr	0	0	0	1	2	0	0	0	0	0	0	0	0	0	0	0
Aqp1	0	0	0	0	0	0	0	0	0	4	0	2	6	0	2	12
Arid3b	108	141	1302	183	189	432	327	391	432	526	368	1465	224	102	375	286
Cnn2	1381	1960	15602	2509	10015	2598	4687	2943	4675	9684	3198	15009	4639	3434	6905	5056
Polr2e	1483	2812	4326	2356	2821	2030	3370	2223	2984	2219	2717	2814	1867	1562	2197	1229
Abca13	661	1169	59	496	38	455	32	437	1238	164	871	83	16	4	55	4
Myo9b	588	973	1273	708	834	1603	267	2410	1820	2080	1862	3323	2306	1773	2154	3154
Hdac9	1543	2254	827	2034	842	2502	309	3990	2373	1598	3076	2474	1842	1468	1417	1307
Ly9	538	552	4035	683	487	911	1044	1289	568	1147	760	3669	2000	1715	2152	2761
Cd244a	8074	5310	1757	5629	2186	5919	517	5717	6442	3056	4954	2681	1041	1492	1803	2485
Adgre1	52990	92094	11301	69141	8000	100166	2334	121661	116432	29531	121578	22984	22401	13070	22829	18878
Mtfp1	60	28	156	38	54	62	80	96	92	34	52	40	52	2	38	4
Rab23	4	28	133	6	10	30	55	86	62	86	106	137	13	14	14	8
Rab11a	5541	6785	4357	6088	5911	6312	4843	7922	9122	7529	9548	6966	9232	9469	8341	6914
Eif2b2	1368	2134	1906	868	910	1300	830	1309	1947	1413	1961	1607	1238	1582	1345	1411
Dlst	2109	3780	3245	2277	2988	3279	750	4520	4082	4235	4346	5162	7093	5154	4938	4368
Pgf	18	6	118	0	64	26	120	35	16	43	60	70	22	40	40	62
Ulk2	384	592	1702	806	526	949	445	1537	785	826	918	1567	804	514	1282	467
Ccl24	22197	24230	2445	58371	11468	55088	1276	28493	18341	5999	20062	3312	1920	3352	2968	1516
Dgkq	47	10	133	12	21	75	10	197	68	71	118	302	188	69	112	119
Tmed11	0	0	0	0	0	0	0	0	0	0	0	0	0	2	0	0
Grap	762	1074	6841	1041	1829	1114	3003	1057	1492	1342	850	3660	166	154	489	312
Pou1f1	0	14	17	0	4	1	5	2	4	8	0	2	5	0	8	0
Chmp2b	2114	2719	2195	1717	3306	1994	1035	2528	2324	2263	2342	2395	1605	1618	1954	1324
Plod3	5592	9744	1427	7222	2937	11849	109	11109	11087	5482	10748	4098	6294	6544	4453	6692
Ap1s1	1793	1816	1570	1620	2482	1855	862	1946	3633	2894	3307	2300	3267	3334	2761	2672
Mapk13	15	0	22	22	68	34	28	30	120	263	132	218	123	122	187	142
Srpk1	755	559	3136	643	741	538	1668	962	867	800	845	1795	654	616	671	706
Pax3	0	0	0	0	8	0	0	0	0	0	0	0	0	0	2	0
Lbr	2166	3906	8936	3452	2399	4422	985	6304	5188	8048	5147	12446	7147	4337	7116	6341
Crabp2	0	0	0	0	6	2	0	0	0	0	0	0	0	0	6	0
Nes	0	0	4	0	10	0	0	0	0	0	0	14	0	10	6	10
Bcan	0	7	2	0	0	0	0	0	0	0	0	0	0	0	0	0
Prcc	36	83	317	124	64	60	54	179	97	141	122	280	116	88	128	106
Rrnad1	39	209	545	157	290	176	270	326	259	302	288	440	228	184	228	166
Hdgf	2948	4215	5474	3947	3738	4233	1874	4638	6362	4742	5312	4767	5487	4326	5085	4029
Slc25a18	51	49	32	38	21	18	2	35	32	34	33	20	54	6	30	12
Thop1	84	38	346	150	118	246	36	434	414	216	470	294	461	198	246	234
Apba3	207	452	407	125	178	380	90	397	421	506	346	723	676	508	726	490
Matk	134	302	405	528	1172	442	196	389	266	556	256	919	290	188	594	350
Pias4	572	327	967	624	663	734	394	727	1018	1162	637	995	896	720	851	682
Map2k1	2463	4010	6826	3356	3511	4252	1299	5019	3727	4452	3964	6783	5454	5527	5281	7900
Sgta	1238	1428	2716	1450	1298	1954	397	2038	2236	2071	1559	2378	2145	1467	2304	2220
Nmrk2	0	4	1	0	0	1	11	0	0	2	0	0	0	0	2	0
Tmem242	406	601	675	643	369	593	448	573	824	620	832	669	459	596	604	276
Dtx2	307	206	431	186	199	271	56	509	343	1006	271	803	836	1762	641	1672
Zp3	0	0	3	0	0	0	4	0	0	0	0	0	0	1	0	0
Hspb1	593	446	373	116	54	112	72	250	138	61	135	63	66	82	84	24
Rasa4	531	535	523	404	1275	534	56	733	495	1398	652	1213	1581	2757	1847	3632
Syt5	0	0	20	0	0	0	4	2	0	0	0	0	0	0	0	0
Hnrnpa2b1	11638	13056	29475	10663	22047	16325	23949	24226	16873	18671	18983	31427	28842	20360	24111	23875
Fxyd4	7	0	16	0	9	6	4	4	8	7	11	10	12	2	11	0
Ccdc130	67	188	656	162	221	306	232	272	238	386	245	560	294	313	365	315
Mri1	247	444	1659	348	678	425	1323	505	715	686	538	1229	567	438	661	324
Prkacb	594	1573	3990	1720	1432	2368	909	4064	1971	2197	2393	4213	1668	1340	1787	1454
Sgsh	210	413	306	480	125	401	448	607	506	392	559	776	178	101	370	123
Chd5	0	0	14	0	1	0	4	4	0	2	0	6	1	0	0	0
Cstb	6517	3697	2704	6087	12027	3469	6593	2882	4965	8521	3811	5571	10562	13729	11871	8717
Sh2b2	611	802	298	948	737	914	57	1720	972	2564	862	1923	2589	2264	1976	3394
Pex5	352	772	752	618	377	899	109	1372	761	909	790	1398	653	419	666	705
Jkamp	1238	1563	1377	1223	1142	1084	1162	932	1404	1257	1046	1216	936	647	1172	666
Cd44	17040	23354	18485	14370	17285	14339	3430	27154	25197	44240	19299	36714	66456	62432	39102	44081
Slc1a2	22	4	29	0	10	0	6	4	0	0	0	14	6	2	1	7
Eif2ak4	112	481	557	498	213	344	510	492	435	223	304	723	257	104	226	175
Wdr1	3212	7566	14351	7456	13422	9609	2278	13106	11938	19766	12169	26182	22361	20680	20990	26919
Slc2a9	58	87	66	108	74	175	24	225	130	132	163	207	149	72	143	66
Ccn4	0	0	12	0	4	0	12	0	0	2	0	0	0	0	0	0
Ndrg1	68	106	407	110	329	141	203	139	243	1264	257	1137	1113	947	1555	1148
4930550C14Rik	4	31	4	14	9	4	16	26	20	7	4	12	8	0	0	0
Man2b1	25528	57803	10805	50913	12138	69764	1940	72899	34091	16098	36164	18789	11374	7733	12402	10992
Klf5	20	12	82	8	26	32	18	62	46	86	24	60	8	2	30	8
Wdr83	226	310	560	276	299	256	291	293	408	380	321	431	401	318	442	330
Prdx2	4167	4626	4530	4489	5928	4310	3143	4267	7929	7404	7486	5808	7385	7999	7476	5724
Polr2a	573	653	2371	1294	531	1263	902	1369	1215	1436	1030	2375	1101	604	1249	998
Shbg	0	0	0	0	3	4	6	0	0	4	0	0	2	0	4	0
Senp3	554	826	1129	825	462	784	234	1061	781	830	659	919	955	590	1006	510
Corin	9	0	15	0	16	0	11	6	4	0	0	4	2	3	4	0
Plekha8	116	188	217	310	111	175	39	343	183	171	203	205	100	66	118	64
G6pc2	0	0	0	0	0	0	5	0	0	4	0	0	0	0	0	0
Spc25	435	262	470	30	194	115	170	225	400	203	273	242	68	70	119	70
Dnah2	102	69	37	135	112	95	16	120	152	88	80	112	76	19	74	25
Ripk4	0	0	25	0	0	0	0	0	0	0	0	0	0	0	0	0
Ufd1	1494	1932	2883	1287	1970	1838	1552	2049	2112	2127	1930	2417	1855	1794	1872	1899
Zfp287	17	152	435	37	67	47	93	91	64	71	93	274	77	86	85	144
Prlr	0	0	5	0	2	2	14	2	0	12	18	10	0	2	14	0
Letm1	528	770	1877	764	870	987	500	1287	1152	1110	1058	1897	1333	830	1136	1219
Ubqln1	1479	3118	5418	2538	1985	3696	1278	5511	3055	3336	3359	5685	5940	3835	3897	5554
Fgfr4	21	10	4	20	9	16	27	18	20	9	33	1	5	7	5	3
Cadm3	0	0	2	0	0	0	3	4	0	0	0	4	0	0	0	0
Fcer1a	0	0	204	0	24	0	474	6	14	8	10	30	3	2	6	2
Txn2	3163	3934	7064	4248	7160	4442	4213	4516	6091	6049	4432	5486	4883	4170	5523	3819
Casp14	0	0	1	0	0	0	2	0	0	0	0	0	0	0	0	0
Slc1a6	0	0	0	0	1	0	2	0	0	1	0	0	0	0	2	0
Slc1a3	10	12	6	0	2	0	8	8	0	18	0	9	4	2	4	0
Crbn	869	1362	4359	791	1021	1258	1509	1703	1423	1155	1634	2949	723	809	1208	1068
Il5ra	209	725	5415	484	709	299	1930	413	384	391	312	2495	64	32	419	184
Msh6	338	309	1212	401	335	406	155	637	733	577	539	1209	392	124	502	281
Fbxo11	1505	1450	1569	1308	2340	1131	686	1079	1723	2513	1313	2097	1050	1937	1452	1535
Mlxipl	5141	4019	660	3866	586	6590	22	5258	4872	2155	3573	1330	2366	1474	1296	1187
Tbl2	82	210	410	161	151	285	113	428	216	399	254	504	1186	408	638	470
Bud23	1090	843	2230	787	1149	993	1115	845	1252	1103	874	1154	1360	1190	1065	1101
Nid1	144	499	5291	364	284	353	1150	588	370	374	313	3868	169	28	361	325
Mcm5	270	596	2011	288	504	224	133	1340	3474	1098	2391	1368	780	640	711	493
Hmox1	4198	2224	808	492	5541	4310	178	6541	525	2947	4200	4535	7499	6629	7693	7616
Mprip	509	747	1044	649	476	1056	229	1499	1064	891	928	1504	933	590	984	1209
Cic	353	396	650	454	349	601	187	604	508	860	601	859	575	378	838	444
Pafah1b3	204	250	2145	321	856	312	3830	275	507	684	364	1579	232	209	514	226
Il27ra	486	797	2526	1086	1322	1154	531	1319	1177	1060	1099	1844	556	266	434	332
Prkaca	454	842	1511	972	484	1222	184	1423	1251	1118	1336	1624	1240	1037	1227	1052
Asf1b	238	180	914	218	326	220	118	480	1239	652	970	468	252	160	326	210
Myl10	0	0	8	0	0	2	0	0	0	1	0	2	0	0	0	0
Ddx39a	1166	1258	4092	1404	2279	1914	1631	2293	3538	3047	2734	3569	5231	4913	4100	4337
Dnajb1	3590	3914	8582	5285	4016	5553	2056	7137	4960	4445	3493	4907	2967	2264	2866	2207
Msh4	9	0	0	0	2	0	2	6	2	8	0	2	2	4	0	4
Usp40	73	371	513	262	331	284	273	674	236	284	275	681	407	534	298	471
Kbtbd4	0	78	269	65	56	66	52	181	153	81	92	201	62	75	92	102
Celf1	1150	1712	4821	1784	1656	1818	1493	3500	1995	3196	1867	4552	3940	3029	3218	3912
Ndufs3	2000	2418	3216	2015	2133	1796	3002	1757	2703	2075	2515	2299	1946	2533	2357	1923
Por	3903	2770	1831	3094	2708	4097	381	3856	3328	4421	1721	3473	3467	3315	2564	4717
Igf1r	243	307	278	252	267	277	252	287	478	543	463	549	156	110	307	135
Insr	1499	2190	930	901	608	959	400	1304	1518	1028	2134	1286	504	310	699	165
Fcer2a	214	100	2397	162	388	271	1118	244	275	305	126	790	10	30	60	58
Atp4a	0	0	12	0	7	0	13	0	0	0	0	8	0	0	1	8
Trim28	584	764	1934	1020	514	837	464	1162	1258	1004	906	1474	894	544	1079	516
Ube2m	915	1105	1941	1558	1473	1301	1066	1493	2001	2172	1681	2328	2707	2742	2725	2387
Adcy9	40	153	52	154	112	93	14	115	175	90	69	91	53	16	75	40
Mef2c	1265	1827	9342	2534	2813	2626	10438	3187	2484	2387	2070	6261	1348	1028	2444	1381
Ctr9	386	685	1361	508	325	618	574	1340	795	785	705	1537	1241	550	745	830
Eif4g2	7548	17803	28771	16195	8218	19249	4088	33486	20431	22111	20996	37515	31003	28151	24315	37803
Irag1	102	207	33	222	196	219	2	414	50	130	58	175	309	56	98	26
Pcyt1a	811	700	970	768	969	1168	254	1340	921	1116	1079	1523	1606	810	1406	908
Zfp592	236	687	1582	496	302	696	272	1587	612	720	569	1737	738	606	756	896
Psmd4	2580	3622	5099	2938	4491	2949	3315	3322	4456	4392	3279	4484	4400	4726	4408	4653
Tmod4	14	0	22	2	4	8	11	17	12	8	0	2	0	3	13	0
Insrr	0	0	2	8	0	6	0	2	0	0	0	6	0	0	0	2
Snx6	1968	2861	4265	2919	3845	2869	4115	3093	3528	3498	3115	3696	5406	5126	4885	3564
Mthfd2	139	145	769	179	903	163	366	441	552	636	418	771	796	693	725	718
Kit	42	38	620	30	27	60	313	88	32	62	115	241	44	34	50	80
Tomm40l	29	80	215	85	106	113	58	77	72	79	96	179	104	78	84	81
Nr1i3	0	0	0	0	1	0	0	3	4	0	0	3	0	0	1	0
Apoa2	12	29	6	9	5	11	8	14	18	15	11	11	11	2	11	7
Pan2	388	692	1577	434	383	593	359	799	480	637	513	1294	476	429	499	595
Cs	3053	4194	6482	3561	3634	4703	1137	6801	7333	6756	6317	7879	7946	6690	7075	6702
Ampd3	2260	2836	950	2200	364	2773	213	3852	3200	2590	3510	2808	3758	1620	2385	1283
Bcas2	2017	2052	4032	2189	2289	1995	5232	2375	2562	2257	2600	2880	2305	1755	2095	1347
Sh2d1a	25	14	291	22	37	8	310	14	114	28	47	108	14	6	34	16
Ctcf	736	987	3650	1084	1044	956	4136	1369	1362	1261	1023	2852	1000	637	1202	769
Pard6a	9	46	291	68	70	86	195	72	121	76	114	238	92	42	83	60
Agrp	0	0	11	4	0	0	35	0	0	0	0	10	2	2	4	2
Pvalb	0	0	0	0	0	0	2	0	0	0	0	0	0	0	0	0
Tfap4	12	6	50	2	2	0	32	10	8	2	6	16	6	0	9	2
Ranbp1	1593	1722	3218	1900	2699	1496	4344	1742	3091	1600	1845	1709	2682	2873	2121	1681
Cd247	96	185	1458	44	74	48	113	139	286	355	224	509	7	46	113	101
Rfx5	36	163	418	248	125	219	68	312	189	197	207	488	162	125	182	365
Psmb4	3249	4154	4556	3373	4836	3331	4187	3579	5215	5510	5295	4658	5900	7480	5889	5469
Mmp8	214	348	1323	762	1447	576	863	412	3065	7209	2312	6710	554	551	1984	1608
Slc30a4	82	84	453	95	135	178	75	362	51	52	115	208	10	26	56	158
Sqor	2974	5565	696	3239	4490	4530	212	4585	4790	5593	5406	3996	4893	4415	4721	3619
Bloc1s6	486	835	2335	922	836	1214	442	1112	1081	1282	1276	1794	1015	1078	1249	1165
Metap1	779	669	1344	437	693	648	618	1278	1274	1980	989	1831	3512	3653	1923	2302
Gpr108	1230	1977	2625	1627	2140	2411	569	2117	2190	2657	1652	3280	2462	2579	2344	2895
Tnfsf14	505	542	348	240	1056	410	74	477	434	820	277	682	438	244	689	508
Gata6	801	1011	120	930	52	1477	18	2009	1440	291	1743	178	26	8	52	12
Rsl1d1	2130	3263	6602	3252	3418	3010	3314	4952	4218	2523	3343	3736	3783	2624	2478	1906
Apc	385	543	1010	415	435	655	573	908	734	567	817	1486	674	311	674	559
Reep5	1530	1992	4803	2592	2824	2564	1806	3417	3352	5141	3149	5325	5580	5223	6242	4889
Ergic3	4763	6889	2892	5962	3475	6380	1224	5723	5072	3275	5148	2766	2053	2084	2417	2036
Uqcc1	220	873	1299	647	477	792	406	913	798	651	677	942	572	450	642	467
Spo11	0	0	28	0	0	2	0	2	28	4	12	30	6	0	12	8
Ncoa2	628	973	1681	849	678	942	600	1364	1127	1220	1091	1907	827	541	992	857
Prl4a1	0	0	0	0	0	0	2	0	0	0	0	0	0	0	1	0
Nr2c2	174	434	893	277	249	458	333	876	283	523	790	1186	570	303	503	471
Nr2c1	87	222	278	146	206	312	119	416	252	169	338	371	189	282	185	140
Smpd4	275	733	650	426	211	373	149	663	464	323	568	549	315	316	501	434
Pex1	122	226	380	134	115	188	215	254	138	183	172	260	193	150	154	232
Otx1	0	0	0	0	2	0	0	0	0	0	0	0	0	0	0	0
Kctd20	1240	1768	3137	1201	1134	2636	604	3474	2376	2619	2346	5148	2852	2068	2544	3027
Itgae	28	5	59	30	10	6	34	30	13	34	6	107	12	17	47	1
Ctns	560	405	729	418	551	594	209	720	596	676	508	762	822	378	786	454
P2rx5	0	0	46	0	60	0	0	5	4	22	12	26	0	0	8	0
Shpk	62	12	328	16	30	67	28	126	72	90	136	139	44	10	46	24
Trpv1	0	0	0	0	0	0	0	0	0	0	0	0	0	0	2	0
Ephb3	0	0	0	0	2	0	0	14	0	6	0	16	0	0	0	0
Tuft1	64	70	144	32	60	78	24	112	71	62	86	56	12	20	18	24
Rcn1	402	377	544	322	153	521	136	846	997	265	647	368	319	362	286	224
Dnase1	38	0	15	33	4	29	0	29	24	9	11	19	39	6	8	16
Trap1	1291	2025	2549	1795	1418	2079	561	2113	2377	1601	2076	2386	2485	2109	1900	1663
Naa60	438	1023	1873	942	1100	1382	352	2094	1733	2081	1838	2766	2922	1752	2517	1644
1700037C18Rik	62	122	138	80	80	170	399	103	107	104	119	179	37	62	121	83
Gm41410	62	122	138	80	80	170	399	103	107	104	119	179	37	62	121	83
Ankrd13d	69	71	417	76	180	226	102	174	159	326	133	363	189	63	301	73
Tyrp1	0	0	0	0	0	0	0	2	0	0	0	0	1	0	2	0
Tpr	3072	2956	7012	3243	4741	3611	8206	5037	4381	4176	4382	6974	5026	4316	5095	4071
Pdc	0	0	0	0	0	0	2	0	0	8	0	0	0	0	0	0
Odr4	811	1637	1915	1563	1238	1558	1136	1741	1372	1156	1698	1923	1284	1268	1444	1115
Prg4	137201	175787	18306	154115	9604	205348	2631	197691	128504	20450	172799	10600	1489	272	3308	480
Dhx34	84	158	302	104	220	198	114	305	173	270	154	518	368	186	296	432
Kptn	246	293	540	287	412	294	233	320	444	594	415	567	396	264	385	377
Napa	5628	5266	7248	4926	7305	6058	1607	5214	5804	7744	5142	6653	7275	6188	6931	5646
Sra1	4572	4700	3373	4038	5037	4253	3986	3473	4919	5578	4458	4555	4691	4866	5025	3909
Calcoco2	0	0	2	0	8	0	0	0	0	0	0	0	0	0	2	0
Atp5g1	3286	2413	4045	2705	4329	2373	7644	2829	5730	4798	4606	3816	5547	5314	5363	3984
Snf8	1145	1374	2278	910	1257	1203	979	1503	1340	2239	1604	2349	2103	2573	2382	2537
Tbcb	1682	1863	2829	2119	3689	1812	3508	1780	2706	3205	2228	2689	4113	4734	3943	3570
Inpp5k	2734	4400	4762	2394	2972	5164	1069	4547	4284	4420	4926	6195	2509	2284	3626	3262
Crkl	163	360	2015	619	468	584	526	1355	856	1392	1063	2006	891	1416	873	2174
Eps8l1	135	224	163	24	10	41	38	171	134	104	90	73	16	39	20	47
Clint1	3608	6337	5695	4516	4070	6004	1798	8610	5338	6617	5854	9855	8993	6998	6266	8527
Prss16	0	0	6	0	0	2	8	2	4	22	6	20	9	0	6	4
Cdkal1	400	652	1507	603	538	763	700	1030	770	594	712	986	715	562	640	504
Cdcp3	0	0	2	0	0	0	2	1	0	1	0	0	0	1	5	1
Htra1	36	48	112	22	17	8	4	40	18	82	57	90	20	85	87	119
Zbtb17	309	244	623	227	436	300	198	436	430	603	245	923	676	404	605	675
Clcnkb	0	0	0	0	0	0	0	2	0	0	0	0	0	0	0	0
Fam131c	0	0	0	0	0	0	0	0	0	4	8	0	0	0	0	0
Fblim1	410	592	112	371	46	599	24	740	537	121	935	106	40	24	133	22
Hspb7	0	0	6	0	3	0	0	0	0	0	5	0	0	0	4	1
Epor	0	0	4	2	14	32	0	34	12	0	24	6	0	0	4	0
Ccdc159	0	1	4	0	1	0	0	2	2	30	0	5	10	2	0	0
Mob1b	555	620	639	501	561	587	244	1129	1001	1076	816	1548	1477	1830	1165	1627
Atp6v1b1	0	0	0	0	0	0	2	0	0	0	0	0	0	0	2	0
Vax1	4	0	0	4	0	0	0	6	0	0	0	0	0	0	0	0
Atp6v1b2	5035	7459	4271	6905	7144	8228	1203	8190	8824	12252	8523	11834	13006	12807	12148	13232
Eps15l1	543	879	1479	1000	596	832	377	1596	940	1270	971	1717	1653	1359	1397	1603
Tep1	3078	5807	2656	3389	2836	4008	2111	3543	3691	2730	3774	3493	2433	1532	2651	1783
Ttc5	1070	1390	2968	1375	1460	1678	995	1370	1645	1588	1474	2234	1084	676	1703	1003
Osgep	1318	1932	2980	1770	2768	1409	1735	1608	2112	2589	1699	2618	1699	2154	2359	2087
Aamp	1710	2459	3373	2172	2491	2739	851	2806	2887	3361	2554	3633	3186	2710	3628	3365
Tmbim1	5346	6967	2082	7153	4782	8094	385	8118	5810	6807	4499	4331	6970	7184	5285	6827
Arpc2	19572	27802	35245	25218	37611	25797	21251	28460	34508	45338	33606	47099	45212	49824	49480	46040
Kmt2b	130	98	502	198	234	281	191	304	315	590	284	461	219	325	387	353
Zbtb32	377	999	9557	1016	1535	740	3056	498	525	963	417	4162	322	287	1063	652
Etv2	0	0	0	0	0	0	4	0	0	0	0	0	0	0	0	0
Upk1a	37	24	122	14	14	14	96	10	2	3	8	68	8	6	14	2
Tmem147	1872	1837	2450	2254	2041	1797	3221	1677	2469	1819	2097	1672	1612	1436	1460	1163
Rps9	20612	23984	27678	23872	19329	19275	28527	19460	21174	16861	20461	22843	10766	13784	14548	10600
Tfpt	140	227	374	273	229	223	360	246	265	269	215	435	220	217	260	190
Susd2	0	21	34	0	0	12	2	14	14	16	60	33	4	12	3	8
Ggt5	0	26	26	106	146	44	26	38	171	361	100	374	62	76	192	66
Ggt1	0	34	111	0	0	4	6	6	20	46	27	14	12	2	8	4
Crip2	120	212	1635	108	502	78	800	151	152	232	60	314	554	206	368	190
Crip1	34891	33116	72601	25800	92149	20619	271447	21072	32468	42055	29360	36139	48062	38636	38130	22955
Cbfa2t3	105	208	1407	427	347	508	896	556	365	343	365	872	370	166	490	262
Fbln1	20	0	58	0	10	8	16	20	0	24	32	20	3	0	6	4
Pgrmc1	1324	2282	2932	1698	2178	1874	954	1990	1831	1912	1940	2225	1582	1704	1856	1310
Gcat	38	16	43	20	23	20	15	30	38	17	38	13	8	4	15	12
Tek	0	0	0	0	0	0	0	8	0	0	0	2	0	0	0	0
Mpl	0	0	0	0	0	0	0	2	0	0	4	0	0	0	18	2
Elovl1	3154	2920	3404	2948	4442	3415	1494	3841	4275	5355	3873	4339	5760	4793	5895	4544
Med8	760	1171	1776	779	1454	939	1662	1181	1505	1649	1309	2003	2090	2015	1875	1548
Hyi	178	193	245	221	114	191	166	289	228	136	262	132	54	34	78	32
Cdc20	63	114	448	116	44	36	34	191	279	92	215	202	34	48	61	50
Adamts4	0	25	42	10	0	31	2	61	54	52	4	64	4	118	12	283
Nectin4	10	60	333	60	33	43	58	60	48	12	42	118	90	120	160	208
Pfdn2	965	539	1285	574	811	630	3465	780	820	704	747	1034	822	611	779	676
Rnf114	2184	3190	9310	2605	3815	3273	1550	4124	3781	5977	2883	8371	3219	8868	4908	13803
Steep1	749	1220	2287	976	983	1085	412	1706	1200	1334	1281	2101	1381	1114	1367	1117
Neurl1a	72	49	3	38	6	74	0	48	18	32	30	2	2	0	12	8
Srm	1058	711	3180	1624	934	1488	1103	2288	2966	1312	1529	1156	1415	881	879	518
Epha2	428	520	130	450	44	502	12	750	758	172	646	142	562	88	174	58
Rbm14	173	348	1010	260	293	436	128	690	681	589	503	942	1000	416	798	616
Actn3	0	0	4	0	0	0	0	8	0	0	4	0	0	0	4	0
A530013C23Rik	73	52	12	32	33	42	4	73	60	39	36	27	26	16	15	16
Zdhhc24	45	114	243	201	178	184	74	226	350	236	256	366	155	228	207	166
Bbs1	0	0	32	28	2	64	2	24	22	6	16	34	8	18	12	4
Slc34a3	0	0	0	0	0	0	0	0	2	0	0	0	0	0	0	0
Ndor1	35	166	503	75	60	115	57	188	150	133	131	347	133	112	207	119
Nsmf	259	389	433	139	268	573	74	915	328	460	420	602	316	171	362	342
Prl7a1	0	0	0	0	0	0	6	0	0	1	0	0	0	0	4	2
Prl8a9	0	0	0	0	0	0	0	2	0	0	0	0	0	0	0	0
Pdk1	576	1654	1079	1668	517	2447	259	3048	1896	1069	2293	1923	1264	1014	1620	1554
Ptbp1	1153	1588	4208	2362	1737	2586	348	3596	3491	4055	2697	4417	4697	3158	3665	2987
Mvd	440	820	347	399	402	674	136	723	976	828	1091	736	1021	818	846	812
Cyba	46533	38835	26065	40810	49124	36748	36743	29044	63877	51258	45628	34019	38236	42331	39366	36043
Itih3	14	0	0	0	0	0	0	0	0	0	0	0	0	0	0	0
Stimate	475	658	468	799	325	919	134	810	605	437	868	917	446	244	556	347
Sfmbt1	356	382	481	309	200	501	217	754	397	348	539	385	387	471	333	461
Itih1	0	4	27	0	0	0	0	0	43	0	0	3	0	0	0	0
Ihh	0	0	8	0	0	6	0	0	4	0	4	0	0	4	4	0
Prkag3	0	0	0	0	2	0	0	0	0	0	0	0	0	2	0	0
Atp7b	0	32	2	0	0	0	6	4	8	0	0	12	1	0	18	0
Defb2	0	0	0	0	0	0	0	0	0	2	0	0	0	2	0	0
Slc4a1	0	0	8	0	0	0	0	0	0	0	0	0	0	0	0	0
Rundc3a	2	0	46	20	10	14	16	14	13	33	7	60	3	14	19	21
Slc4a3	0	1	2	0	4	0	0	0	0	0	0	6	0	0	4	0
Cdt1	92	194	1558	151	199	155	280	170	359	316	216	655	281	88	233	64
Runx1t1	0	0	4	0	4	0	10	6	0	9	0	0	0	0	8	0
Snai3	0	0	53	10	10	2	6	10	8	0	8	9	0	2	7	0
Aprt	1122	909	1648	937	1412	1020	2167	1042	2552	3473	2047	2747	4620	4542	4386	2866
Gtf2h1	1139	1423	2204	1351	1564	1311	685	1968	1446	1743	1084	1693	2349	1869	1748	1228
Hfe	1530	1956	520	3046	4985	3510	355	3363	3083	2452	3473	2462	1027	1026	2297	1298
Abhd1	1	2	10	0	0	1	2	0	4	2	4	4	3	0	5	8
Slc5a6	98	177	384	126	30	228	54	293	174	114	166	197	98	60	128	16
Tcf23	22	0	0	14	0	0	0	6	16	2	12	0	0	0	0	0
Nphs1	2	0	1	2	0	0	2	0	0	0	0	0	0	0	0	0
Aplp1	0	2	54	30	56	16	0	22	24	54	50	42	38	32	28	30
Qrich1	993	2534	3849	1625	1211	2235	604	3453	2036	2504	2130	3720	2670	2020	2265	3167
P4htm	0	2	76	26	16	20	14	23	18	27	36	48	6	0	12	0
Usp19	384	668	2122	496	412	1108	329	2261	1094	1252	1095	3144	1706	1048	1618	2400
Pola1	204	230	249	158	202	279	264	642	463	185	711	563	336	177	256	217
Cdc42	27854	37861	51892	33420	60942	37714	28401	44135	46142	59172	46302	62852	66452	67438	64947	60385
Pknox1	346	446	1418	679	738	874	348	1565	829	1615	863	2200	1432	986	1240	1490
D130043K22Rik	0	0	0	0	2	0	8	2	0	0	0	0	0	0	6	0
Gmnn	144	193	570	64	200	163	487	246	895	338	656	387	358	146	342	138
Acot13	1126	1484	1087	1182	926	850	2269	884	1104	838	1004	834	468	528	706	438
Zfp184	0	0	0	0	0	0	5	0	10	0	0	4	0	0	0	0
Cyp27b1	0	0	0	16	4	4	0	0	0	4	8	18	0	0	10	0
Cdk4	2729	3056	5904	3099	2483	3281	1899	3800	4980	3154	4090	3466	3554	2686	3249	2046
B4galnt1	612	1080	6497	997	1383	1421	727	1683	2206	2254	1661	4332	2217	1750	2595	2481
Mettl1	142	209	671	329	268	250	427	323	411	227	372	289	377	212	196	86
Tspan31	2162	2686	3018	2498	2504	2777	1110	2733	2705	2703	2747	2896	2593	2895	2755	2934
Kif5b	4575	4710	5995	4754	4670	4083	2661	4881	5523	5743	4581	5512	5743	4976	5585	4391
Saal1	658	922	801	906	321	914	453	1054	1171	611	1136	584	368	431	463	336
Tph2	0	0	0	0	2	0	3	0	0	0	0	0	0	0	0	0
Krt23	0	0	0	0	0	0	0	0	0	3	0	0	0	0	0	0
Cnp	1864	2701	19163	3409	3882	3343	5295	3557	4517	3785	3179	10576	2604	3440	3250	4169
Odad4	148	238	162	168	47	242	722	251	172	72	294	92	4	18	12	8
Sulf2	68	55	327	34	568	117	74	236	213	978	218	1394	2798	1578	1890	1931
Sod2	41892	41552	8313	30180	21991	31386	5113	30971	35493	35708	33413	25892	24674	39463	24837	39486
Tmco6	333	589	566	579	482	525	147	518	567	741	493	763	426	611	614	714
Stambp	461	879	1504	530	550	616	665	890	767	644	838	1223	664	571	922	789
Ezh1	244	599	2577	801	442	1125	555	1398	946	1069	989	2471	930	546	1036	876
Hap1	14	18	5	2	2	8	0	4	2	2	10	2	0	0	4	3
P3h4	0	0	0	0	10	6	4	14	8	18	14	9	3	0	6	8
Ctnnb1	1355	2962	3120	2115	1511	2846	564	4985	2800	3313	2856	4725	3475	3182	2635	5002
Eif1b	1531	1720	2619	1841	2005	1537	6703	1698	1648	1495	1623	1908	1285	1136	1233	821
Chrd	0	0	5	0	0	0	0	0	0	0	0	0	2	0	0	0
Psmd2	2277	3888	5704	3104	3891	4748	1137	6947	5410	5627	4859	8713	10519	7934	7268	11378
Syngr3	0	0	7	0	4	0	12	0	0	10	20	16	0	2	4	0
Vars	653	1351	9603	1096	728	1903	992	2771	2255	2108	2097	9145	2020	910	1918	2586
Vwa7	16	2	47	10	0	6	8	22	3	4	20	7	11	0	3	0
Hspa1l	7	0	5	6	2	0	1	10	12	2	3	8	14	15	17	3
Slc44a4	4	0	2	0	2	4	11	0	0	0	0	2	0	0	8	0
Msh5	73	48	114	31	18	45	15	57	110	18	85	94	49	55	45	44
Abhd16a	1096	1319	2071	1593	1196	1891	528	1949	1825	1715	1818	2117	1425	1084	1494	1541
Neu1	1864	2181	2213	2292	1662	2640	561	2716	2698	3393	2266	3791	3436	2507	3267	2606
Ddah2	72	190	140	235	16	204	82	240	164	134	180	104	162	180	166	110
Clic1	8913	10772	17225	8418	13533	11617	15757	11842	14525	17740	14874	19325	19253	21913	20377	19203
Lsm2	484	264	1064	452	670	392	1163	534	1158	941	812	762	1046	936	669	446
Pole	108	19	186	24	16	46	50	111	258	30	182	179	30	8	78	32
Atp1a2	0	0	6	0	0	0	2	0	0	0	0	0	0	0	0	0
Casq1	0	0	3	0	0	0	0	0	6	1	2	0	0	0	1	0
Stx1a	10	28	39	6	14	8	10	16	4	30	2	24	4	0	1	0
Zfp775	35	43	110	76	24	126	42	100	83	40	50	149	31	29	39	45
Scube2	0	0	1	0	0	8	0	0	0	1	0	4	0	0	0	0
Mrpl49	175	358	887	393	509	318	970	553	606	443	605	879	344	328	381	290
Dennd2c	0	208	84	103	6	174	14	211	76	58	92	43	6	2	87	10
Mark3	1298	2294	3306	1630	1779	2359	1128	2984	2211	2449	2173	3695	2269	1744	2108	2416
Gatad1	256	450	412	418	322	396	392	498	366	510	503	444	423	577	483	360
M6pr	6426	9599	10692	8606	8904	9333	1705	11476	11200	13167	9995	14228	18182	15343	15987	16233
Lrrc8a	122	92	84	124	76	86	224	110	110	91	91	91	61	73	74	46
Mc5r	0	0	58	0	0	0	14	4	0	4	2	0	0	0	0	0
Ppp2r1a	4117	7204	8595	6100	4283	6937	1158	7811	7362	7272	7226	8643	7736	7344	7448	7203
Fance	209	121	360	274	146	279	126	277	353	196	268	339	258	125	265	126
Tinf2	357	444	1727	433	1103	618	404	631	840	1134	708	1874	787	612	1087	911
Tssk4	2	0	6	15	2	4	10	2	0	0	5	4	6	1	15	0
Hapln4	0	0	0	14	0	22	0	20	4	8	12	0	0	0	0	0
Dus3l	424	764	1173	625	415	591	355	664	550	618	541	1032	522	263	540	422
Gtpbp3	14	72	88	16	35	34	70	34	16	31	26	160	30	12	38	46
Tgfbr1	575	545	876	417	308	1336	870	2261	723	955	931	1356	807	468	1012	819
Homer1	866	585	615	1259	2500	942	333	1063	897	1462	906	1539	1463	1027	1174	1271
Rad51c	156	174	134	102	159	88	56	91	158	202	80	172	93	68	112	140
Gabrb2	0	0	0	0	0	2	0	2	0	0	0	0	0	0	2	0
Cav1	1835	3362	380	1345	176	2615	56	3745	1972	329	3189	370	181	56	229	55
Arpp19	1198	1637	3459	1220	2187	1488	9207	1537	1942	1916	1870	2440	1526	1300	1995	1372
Bcl2l1	300	340	880	449	222	375	118	619	507	948	569	1079	1057	1025	1096	1029
Khsrp	205	374	1395	352	233	824	180	1503	701	890	917	1674	1250	855	924	781
Dio2	0	0	0	0	0	0	2	0	0	2	2	0	0	4	0	0
Ccdc124	1034	981	1695	979	1952	997	1984	968	1542	1780	1267	1611	1596	1628	1703	1520
Cct4	4421	6046	9453	6444	5661	5144	2620	8010	7034	5647	6477	7108	8250	8145	7122	5582
0610009B22Rik	284	364	310	233	210	246	971	435	388	267	470	384	290	232	438	110
Cpt1c	0	2	0	0	29	2	8	11	15	6	9	15	27	2	11	10
Twist2	14	33	4	23	0	31	2	13	15	8	33	4	0	0	0	0
Zfp655	2413	2251	2252	2547	3136	2882	844	3966	2909	2995	2044	2917	2946	2186	1902	2238
Rhoa	14481	22915	22703	19422	17738	18566	5703	23564	25589	28130	28840	26806	38062	36616	31962	22145
Zmiz1	1826	1701	3169	1817	1112	2046	2186	2527	1427	1956	1801	2832	2675	1521	2513	2103
Ankrd26	190	225	445	288	124	276	278	271	238	92	266	243	86	41	168	62
Aldh16a1	239	493	543	408	501	642	205	838	725	859	685	983	745	512	948	776
Hnrnpa0	148	288	416	396	390	198	1024	274	376	343	362	504	310	326	396	296
Prrg2	319	339	130	330	347	385	71	292	479	472	381	398	255	245	421	255
Hnrnph1	4061	5907	7875	5814	3883	5318	3094	7367	5683	4598	5614	6227	4701	3604	4217	3417
Ift43	246	331	82	202	238	263	96	159	296	144	288	86	38	44	90	44
Id3	14553	9668	2667	17175	7431	16067	941	10497	9653	9008	7992	5131	9052	4070	8088	3401
Tcap	0	0	0	0	2	0	0	3	0	0	0	0	0	2	0	0
Arid1a	521	634	2328	1083	710	1022	1395	1337	1212	1617	1202	2042	987	1222	1363	1345
Crlf1	0	0	2	0	0	2	2	0	0	0	0	0	0	0	0	0
Ctsd	34984	46591	7075	38691	24528	43499	1146	46750	43801	37050	40343	23168	23772	31549	25749	22976
Rplp1	7396	6994	11245	8361	8114	4835	25881	6290	8542	5757	7735	8475	5040	5326	5501	3467
Hmgcll1	0	0	1	0	0	0	3	4	0	1	0	0	0	2	0	0
Phox2a	0	0	0	0	0	0	0	0	0	0	0	1	0	3	0	0
Abhd8	48	48	492	139	82	88	62	178	199	173	178	339	74	30	96	68
Ift22	458	508	486	616	644	446	575	548	833	586	730	637	610	978	669	760
Fzd3	0	0	0	18	6	6	0	8	0	4	0	2	0	2	18	0
1700008O03Rik	5	0	3	0	0	1	18	5	8	0	2	2	2	2	0	2
Mid1ip1	2588	3249	649	2794	767	3961	197	2811	2581	1047	2635	1057	930	377	939	456
Ap2s1	2616	2424	2816	2655	3516	2360	3520	2552	4550	4361	3657	3886	5054	5611	5040	3726
Fgfrl1	100	74	70	114	19	110	10	90	112	38	60	18	14	16	8	14
Brme1	0	0	68	0	3	0	6	12	6	24	11	21	2	0	0	6
Fhl2	8	0	146	0	46	2	24	6	26	30	4	34	0	0	6	12
Emc10	1494	1883	2246	2075	1027	2600	650	2402	2618	2041	2214	2320	1559	1236	1797	1444
Clstn3	0	0	27	0	14	0	0	6	0	1	0	6	0	0	18	0
Fbxw9	55	128	222	89	131	106	69	143	186	143	214	139	111	132	123	130
Spib	409	804	8945	1352	964	1341	2908	1225	858	1419	664	7591	196	178	859	443
Fnbp4	681	1217	4449	793	756	987	1114	2206	1055	1433	1183	3451	1543	2242	1455	3833
Cers4	72	108	1277	62	90	101	413	170	158	197	123	540	26	16	168	42
Scrn3	171	432	263	295	156	365	121	521	321	137	389	281	214	108	280	104
Phax	528	522	1244	664	708	449	1135	956	812	610	719	968	551	517	560	406
Tle1	677	645	333	1023	274	1250	20	859	677	371	512	371	337	138	258	197
1700109H08Rik	109	21	146	40	41	70	32	151	59	76	74	105	72	45	104	123
Relt	329	570	3238	606	848	755	809	907	753	1160	489	2717	394	132	1044	491
Snrpb2	777	1598	1732	1415	1608	929	4636	1193	1463	1302	1294	1558	1475	1820	1704	1182
Ubc	9429	7782	17022	14140	14452	13351	3048	10283	10460	8090	7129	10072	11568	5634	9186	7041
Prpf31	659	995	2508	628	1116	1038	988	1260	1374	1250	1383	1546	2178	1795	1732	1863
Sertad1	2336	2078	2908	2257	2086	2089	1044	1845	1832	2690	1550	2148	1913	1252	2447	1304
Carhsp1	1822	2430	2069	1953	1900	2834	521	3695	3901	2985	3783	3336	3957	4823	2967	6389
Elk3	287	775	546	450	388	504	176	834	655	1390	631	1792	1689	1522	1761	1796
Herpud2	1387	1900	2891	1673	1583	2268	603	2485	1566	2093	1821	2926	1477	1071	1674	1273
Rdh13	42	92	312	52	51	52	174	117	101	114	127	256	182	81	138	78
Adam21	0	0	0	0	0	0	0	0	0	2	0	0	4	0	0	0
Nutf2	942	868	1452	946	1798	940	2220	1035	1589	1176	1288	1112	1716	1779	1330	982
Fut1	0	0	62	0	0	2	2	4	0	8	0	10	0	0	0	0
Arpc5	19737	29200	33086	24210	45962	25849	16658	27520	34132	42824	33406	43824	40027	45951	42838	42027
Rnf151	0	0	0	0	0	0	0	4	0	0	2	0	5	0	0	1
Elavl2	0	2	0	0	2	4	16	12	0	5	0	0	0	0	2	0
Pou2f2	314	372	2495	657	369	580	2287	569	435	672	407	2103	564	662	918	808
Mgst1	14975	18670	2954	13919	2834	12496	3310	10369	10000	4740	11817	4036	1023	1696	2576	2141
Nfib	20	36	72	48	0	28	41	28	38	12	18	20	14	0	24	4
Rab25	0	0	0	0	0	0	2	0	2	0	6	0	0	0	0	0
Ubqln4	244	346	1278	469	276	666	202	839	537	406	464	746	600	389	537	450
Rbfox1	0	2	0	0	3	0	2	1	0	1	2	0	0	0	0	0
Rps18	17504	16070	29202	15394	15430	12081	49548	12202	15659	12281	15109	19210	9724	10209	11449	7805
Rpl10	18751	20395	17414	20733	15805	14268	16431	16329	18836	14761	19674	17229	13351	14140	16134	10429
Rps15a	4217	4564	9623	4824	4149	2639	28030	3751	4599	3498	4728	7094	3386	3598	3884	2044
Ncaph2	1082	1682	3733	1810	1853	1950	723	2298	2781	2480	2378	3075	2423	2320	2226	2110
Hipk1	1528	1656	3720	1915	1316	1406	1333	2435	1919	2810	1693	4131	1721	1865	2248	2011
Gprc5b	1187	1059	143	1245	112	1568	0	1403	1161	275	1157	71	50	40	54	14
Man1a2	458	962	1846	796	505	1050	740	1634	1204	926	999	1803	1261	855	1036	1115
Ceacam5	0	0	0	0	0	0	0	2	6	0	0	0	0	0	0	0
Acyp1	900	767	832	671	522	506	2175	446	789	421	678	475	290	198	330	230
Cd163	471	875	173	498	1558	882	71	2106	541	797	812	1039	1226	639	1070	555
Hdac5	341	519	834	501	305	1099	163	1351	689	1017	973	1998	1081	425	1147	1232
Rala	790	1040	2252	1060	1504	1265	2162	1184	1166	1550	1122	1932	1339	1612	1822	1620
Clec3a	0	0	0	0	0	0	0	2	0	0	0	0	0	0	4	0
Vdac3	5272	8149	6090	6264	8676	6192	4308	6860	9714	7806	8741	6559	8267	9710	7388	7481
Vps72	631	953	1881	884	909	929	764	998	1242	1273	1100	1485	1223	824	1352	1000
Gabpa	768	1147	1594	700	1020	1135	311	1936	1160	1653	1242	2500	2367	1914	1916	2371
Bmp7	0	0	24	10	8	4	2	8	34	4	0	44	0	0	0	0
Dynll1	4024	4050	9398	4952	11939	3669	41026	4601	6580	7053	5076	6994	7462	8434	8250	5152
Pdcl	338	938	1965	874	646	970	457	1346	1290	1055	1187	1856	1089	892	1359	837
Tmem184b	971	1855	2195	1152	633	2111	247	3272	1883	2144	2033	2802	2335	3018	2035	5385
Nf2	154	421	756	539	244	563	177	1028	577	343	518	1043	696	326	538	616
Zmat5	624	534	832	498	631	525	1248	401	643	582	554	580	504	548	567	438
Ewsr1	4170	5274	11262	3529	6056	7647	4263	9064	6702	8376	7188	12157	10397	6465	8728	11204
Ap1b1	359	1151	2843	777	1073	1238	322	1584	935	2149	1153	3795	2452	1592	3050	2479
Derl3	18	90	318	46	45	62	154	32	62	75	42	123	12	16	70	38
Gstt4	0	0	10	4	4	0	0	0	0	8	3	6	4	19	6	24
Gnat2	0	0	31	2	8	10	8	0	22	6	6	0	0	2	4	2
Bcl2l13	412	663	1143	568	413	845	138	997	625	749	721	1280	1127	642	728	829
Dqx1	4	6	8	2	34	12	54	24	0	12	10	47	29	8	8	2
Ccl8	24	24	12	0	38	6	32	22	62	177	58	76	310	559	809	522
Lnpk	407	577	810	327	463	578	340	823	811	651	753	919	795	910	594	704
Prr29	2	16	14	15	0	18	1	4	14	3	23	11	2	0	5	2
Mymk	0	0	0	0	0	2	0	0	0	0	0	0	0	0	0	0
Fam163b	0	0	0	0	4	0	0	0	0	0	0	0	0	0	0	0
Trpm5	0	0	7	0	0	0	0	6	0	0	1	7	0	0	0	0
Ascl2	54	18	14	60	84	43	16	61	50	46	40	38	4	4	28	20
Rarres2	8	0	22	2	7	7	113	8	0	20	34	12	1	0	3	0
Pttg1ip	2764	5143	4173	3754	7712	6420	1030	5925	4315	6249	4859	5801	4963	3917	4949	3948
Trpm2	375	415	159	497	269	629	90	1276	937	1275	746	1454	1097	549	1087	698
Ube2g2	1468	1326	1916	1343	1487	1766	629	2489	1996	2240	1754	2352	1670	1039	1581	1102
Mpo	0	2	0	0	3	0	7	87	0	0	0	5	0	0	0	19
Lpo	0	0	0	0	0	0	2	2	0	0	0	0	0	0	0	0
Met	128	18	12	2	142	19	22	31	125	589	69	564	760	746	502	1700
Slc16a12	0	0	4	0	0	0	0	0	0	1	0	12	0	0	2	0
Elk1	80	176	285	116	87	181	51	293	210	404	258	633	508	421	440	442
Nav1	1507	1513	326	2213	1680	2111	230	2705	1965	1808	2197	1437	1757	895	1425	1073
Tnpo1	1075	1787	2252	1157	794	1756	816	2843	1539	1948	2070	3354	2427	1832	2129	2271
Otog	0	6	1	0	0	0	0	0	0	0	0	1	0	0	0	0
Rnmt	942	827	2142	839	958	750	1049	1193	1120	1088	1284	2232	1875	1594	1669	1390
Kcnq1	2	0	22	0	302	2	2	19	0	84	6	71	18	8	1	10
Srp14	3961	3768	5083	4379	5639	3297	10432	3190	4416	3952	3870	4498	2969	3774	3810	2454
6330409D20Rik	0	0	0	0	2	2	0	0	1	8	0	0	0	0	1	0
Cdk9	1115	1227	4236	1219	1755	1743	1510	2682	1961	2709	2208	4393	2552	1950	3131	3000
Tor2a	754	1001	1172	951	986	1165	369	912	985	993	1057	1333	713	728	973	779
Fpgs	68	67	417	55	98	139	67	216	147	94	144	200	160	51	179	53
Mrtfb	100	175	381	251	304	243	234	245	262	170	192	344	105	106	226	62
Cbx5	163	228	1244	294	321	202	667	486	823	478	495	858	544	280	497	327
Odam	0	0	2	0	0	0	0	0	0	0	0	1	0	0	0	0
Apobec3	1519	2123	17279	1917	1712	1876	3389	3218	2926	3791	2673	12361	1775	4918	3894	6473
St6galnac1	0	0	18	0	6	0	8	12	4	2	8	8	0	0	0	0
Taf7l	0	0	0	0	6	0	2	6	0	0	0	0	0	0	9	0
Sardh	128	188	24	126	26	283	2	270	209	13	251	26	11	0	16	2
Vav2	128	285	1224	418	418	538	387	678	398	561	409	1617	535	247	642	586
Tex15	0	56	5	0	105	6	26	29	6	44	14	59	24	12	28	0
Ppp2cb	813	1255	1944	1117	788	1194	533	1664	1439	1697	1644	2052	1165	1839	1492	1963
G0s2	106	148	710	759	2168	420	3320	304	3377	10012	2295	6355	1376	836	4071	1236
Dmap1	190	298	648	224	373	304	288	404	441	364	344	623	333	286	440	306
Mcu	1283	1479	1987	1935	484	1640	726	2406	1551	588	1274	1000	817	422	598	451
Oit3	0	24	14	0	26	2	2	10	27	0	20	0	0	0	8	14
Tex11	0	0	26	0	10	0	4	0	0	2	0	1	0	0	0	0
Bcr	53	34	108	97	40	140	121	56	149	77	84	167	68	92	58	57
Fxyd5	55154	55337	22273	46046	56709	47323	29444	39899	56859	50633	49813	35989	30975	31342	39296	28282
Kcnd1	2	0	24	0	56	10	0	18	20	70	16	30	22	8	22	6
Tfcp2	54	234	173	88	55	193	51	195	88	91	150	161	94	53	69	64
Pou6f2	0	2	0	0	2	0	8	2	0	14	0	0	0	0	0	2
Pou6f1	101	34	280	102	72	154	140	153	153	132	132	374	12	18	52	80
Ubp1	834	1362	2738	1281	712	1484	580	1977	1800	1682	1568	2808	1520	1194	1698	1532
Nuak2	663	1944	2350	1399	1198	2131	736	1849	1734	1959	1519	3941	1149	724	1639	1530
Cilk1	236	183	196	220	136	240	67	206	162	64	166	150	74	71	125	70
Sdhb	4671	5247	6499	5758	6935	5340	5299	4957	7649	7767	6499	7284	8022	8184	8986	6575
Cox4i2	0	0	1	0	2	0	0	0	0	6	2	4	0	0	2	4
Snap47	94	506	829	387	346	628	262	552	564	250	700	528	196	164	294	250
Wnt3a	0	0	0	0	0	0	0	2	0	0	0	0	0	0	0	0
Kdsr	336	515	1360	449	753	439	438	668	653	558	613	987	485	212	450	279
Vps4b	3482	3953	5567	4121	4099	4724	1802	6164	5864	6573	5161	7332	6030	6626	5868	6361
Rps25	11255	11153	16943	9911	10794	8321	104226	10025	10351	8356	12427	14218	9201	8732	9509	6315
Nxf2	0	0	28	0	4	0	8	0	28	34	0	16	2	12	3	10
Tafazzin	952	1410	3498	1567	1522	1815	1136	1880	1580	2110	1647	3350	1725	1156	1792	1502
Kif19a	30	105	41	12	126	22	16	40	74	100	75	109	40	66	56	36
Aldh3a2	691	2337	2098	1548	912	2018	369	2237	1855	1455	1755	2518	1527	1101	1775	1331
Zmynd10	0	0	4	0	8	0	25	0	1	0	0	2	2	0	0	0
Tmem115	330	485	745	456	304	404	210	812	578	571	572	710	476	304	565	426
Hyal2	184	72	146	58	78	152	20	235	348	212	314	114	556	188	361	62
Ifrd2	135	41	272	66	95	148	56	185	147	148	164	149	241	127	152	94
Hyal1	48	71	35	31	77	69	75	32	39	43	39	42	42	33	41	36
Tusc2	240	284	1301	409	422	416	641	580	405	432	513	905	498	236	513	287
Nprl2	212	566	1020	310	424	366	556	388	592	630	388	833	508	260	586	322
Cacna2d2	0	0	2	0	0	2	0	0	0	0	0	0	0	0	0	0
Rassf1	683	977	665	754	508	1062	334	1253	855	797	901	1074	878	524	943	800
Epn3	0	0	0	0	0	0	0	0	0	0	2	0	0	0	0	0
Slc3a2	7188	4736	8551	9167	21476	7354	2751	4882	8081	10323	4124	6331	12025	6300	9250	5408
Nxf1	2065	3471	7858	2266	3656	3808	1275	4704	3040	3820	2808	5732	3733	2590	3517	3459
Stx5a	2042	2694	5145	1887	2302	2850	1153	3448	2630	3125	3266	4704	2131	1831	2900	2373
Pifo	24	8	312	28	81	20	574	6	4	12	22	91	9	0	6	3
Tnfrsf13b	545	1236	7765	1520	2090	1623	2639	1376	1404	2352	955	4975	1486	1258	2146	1768
Spire2	0	0	4	0	0	0	9	0	0	0	4	8	6	2	16	0
Prox1	240	340	244	65	62	242	37	127	114	4	113	135	4	10	18	12
Bltp2	2072	3275	3052	3227	1201	4679	920	7305	4073	3132	6256	6110	5624	3213	3909	4413
AI597479	46	228	558	377	156	290	116	633	408	358	426	754	654	355	513	409
Tmem86a	172	294	56	286	236	479	16	646	320	508	516	454	738	418	1327	350
Optc	0	0	2	0	0	0	0	0	0	0	0	0	0	0	0	0
Tex14	73	337	34	311	144	410	10	627	411	178	403	178	179	64	80	132
Ifi35	1456	1491	5237	1384	1981	1242	2166	1332	1655	1862	1297	1944	2073	6265	2026	6307
Rdm1	358	620	1231	748	584	560	1024	413	418	363	370	634	174	116	321	184
Nedd8	3777	3334	4733	4087	6363	3093	13933	2982	5227	4937	4650	4546	4481	4918	4714	3633
Gosr1	1378	1616	1917	1217	849	1688	497	2306	1826	1786	2056	2504	1614	1529	1771	2049
Mrpl52	1435	1267	1757	1672	1765	1417	4653	1323	1941	1940	1615	2082	1501	2170	1854	1747
Spaca7	0	0	0	0	0	0	4	0	0	0	0	0	0	0	0	0
Kansl3	1014	790	1628	651	690	1115	407	1968	917	1170	1016	1871	1123	1072	863	1429
Eya4	0	0	2	0	0	6	6	10	0	7	10	6	4	16	6	4
Ebf3	0	0	0	0	0	2	4	6	0	0	0	0	0	0	0	0
Uckl1os	12	4	6	17	23	0	11	0	5	15	17	17	8	0	0	6
Myt1	0	0	0	0	3	0	3	0	0	2	0	0	0	0	3	2
Faf1	1593	2584	2901	2447	1212	2387	447	2645	2452	1642	2388	2754	2453	1846	2050	2172
Gm266	0	0	0	0	4	0	0	0	0	0	0	2	0	2	6	2
Tsacc	62	43	55	25	40	25	240	45	49	14	41	46	15	5	27	5
Mettl16	322	554	1229	246	434	439	548	732	610	314	555	877	696	257	572	446
Dazl	4	0	5	0	5	0	9	2	0	8	0	0	6	6	2	2
Apol7a	10	0	0	0	0	0	0	0	0	0	0	0	0	0	0	0
Pigyl	184	264	402	300	253	204	734	233	316	282	256	346	237	158	311	110
Rbm25	4392	3668	7095	3265	5462	3131	11798	5475	4398	5138	4297	6339	4389	3996	4203	3888
Psen2	1386	1818	2151	1171	1133	1238	1743	1273	1724	1750	1793	1843	797	708	1257	808
Acaa1b	2	2	2	2	5	7	0	2	5	2	6	4	4	8	7	4
Plcd1	178	461	56	222	88	319	4	423	325	131	280	120	126	111	86	97
Fads1	0	28	98	4	107	18	12	68	96	161	84	158	140	58	148	100
Lmbr1	202	323	189	224	121	378	56	426	220	188	375	128	62	43	109	52
Tnfrsf22	194	162	331	179	66	373	89	351	252	93	258	330	139	55	132	72
Cars	437	845	1389	402	513	745	324	1080	1016	689	785	996	913	500	847	831
Phlda2	0	4	4	2	4	10	0	6	0	9	0	2	0	0	2	0
Asz1	1126	1453	68	623	104	620	16	481	448	140	595	41	0	0	2	0
Wnt2	4649	7889	442	6573	370	6603	16	5507	4288	1051	4875	360	32	38	44	22
Gabra1	0	0	4	0	12	0	2	15	0	3	0	2	0	2	18	0
Grid2ip	0	0	8	0	0	0	0	0	0	0	0	0	0	2	0	0
Kdelr3	36	78	10	14	10	21	10	57	91	14	68	4	16	8	18	8
Cfap97d1	21	1	9	12	22	14	7	13	12	16	35	27	25	10	23	4
Apip	1128	1256	917	1026	1001	899	1490	922	1290	1007	1234	908	589	818	893	625
Pdhx	682	557	912	514	482	725	707	790	823	667	873	993	661	418	823	509
Vac14	721	1192	1806	1005	858	1355	315	1718	1502	1604	1340	1933	2502	1552	1958	1915
Mcoln2	782	338	5482	379	869	439	1683	880	514	770	340	2370	222	1033	390	847
Slc5a1	0	2	0	0	0	0	0	0	0	2	0	0	0	0	0	0
Akt1s1	160	152	399	138	160	269	149	376	264	263	366	459	255	164	229	170
Tbrg1	926	1237	3563	1112	1183	1125	2586	1079	2182	1183	1477	1763	446	549	754	560
Panx3	6	0	0	0	0	0	0	2	0	0	0	0	0	0	0	0
Adssl1	4799	5549	1530	4343	8848	5264	902	4879	5875	7455	5232	5548	6702	6252	6389	5894
Cfap161	0	0	1	0	0	1	0	1	0	0	0	2	0	0	0	0
Brf1	512	753	1794	981	824	1171	702	1679	904	1070	850	2415	1099	780	1042	928
Vipr2	0	0	22	8	0	0	0	8	4	0	0	9	0	0	8	1
Odc1	6439	6609	18986	6890	5689	6094	1468	7279	6684	11164	5105	10149	21465	10818	11363	5814
Thg1l	108	32	106	123	94	163	125	141	114	50	144	155	92	60	100	62
Adam19	12	73	868	99	223	130	566	186	355	623	237	1274	299	55	552	242
Pabpc4	401	222	542	336	187	251	593	214	447	154	245	170	149	60	160	64
Exoc3l2	0	102	0	70	6	100	0	78	60	8	46	20	2	0	18	0
Zfp296	35	25	367	43	109	40	275	54	89	75	55	257	37	21	123	49
Plin5	0	29	8	0	10	38	4	21	12	8	10	2	0	2	4	0
Sugp1	294	512	1368	609	582	796	358	936	835	742	616	1319	723	525	816	839
Dhdh	185	189	63	291	226	319	91	370	302	130	335	260	320	225	109	117
Zfp790	11	194	472	117	43	80	113	452	79	221	221	448	108	101	146	184
Cpb1	58	2	84	0	6	0	3	2	2	12	0	0	4	0	8	0
Slc25a41	0	0	0	0	2	0	0	4	6	0	2	0	0	0	0	0
Fsd1	0	3	0	0	0	0	0	0	0	3	0	0	0	0	0	0
Pinlyp	0	0	2	0	0	0	28	0	0	16	0	8	0	0	6	0
Fuz	94	93	321	98	38	154	31	128	120	133	164	317	74	55	132	102
Sptbn4	13	0	10	0	8	2	9	4	8	15	8	18	8	2	14	6
Pgam1	1465	2099	2581	1868	4594	1944	923	2659	3982	4262	3595	4014	6736	5773	5907	4461
Evi5	4828	6467	1759	7013	2095	8107	1088	7684	10518	3342	13707	2918	2132	1092	2396	906
Evi5l	43	126	221	89	95	164	55	290	217	118	187	297	291	109	230	219
Snapc2	182	380	597	138	200	208	208	312	338	244	206	413	231	173	228	146
Git1	208	258	499	248	106	318	60	569	372	460	338	868	592	380	633	501
Gltp	3846	5287	5892	4550	12496	6185	1590	6239	6082	8459	5819	8355	6782	5202	7750	6229
Bnip2	2276	3533	3645	3330	4277	3340	1305	4381	4513	5983	4063	6369	6682	6342	6489	6443
Ccnt1	1575	1778	3525	2508	2326	2082	1570	2646	2512	2832	1841	3292	2086	1410	2323	1815
Scarf2	110	138	6	184	26	396	2	346	270	58	220	34	14	10	18	10
4930579F01Rik	0	0	2	0	0	0	4	2	0	0	2	0	0	0	0	0
Brms1l	102	185	336	280	266	236	251	293	267	352	230	445	240	257	341	264
Med15	1076	1307	1960	1100	921	2024	577	2761	1884	2201	1976	2962	2799	2198	2248	3202
Dhdds	532	542	801	681	527	728	388	1136	841	623	759	1088	929	757	815	797
Crybg2	7	8	79	12	10	11	50	10	12	3	4	49	3	10	23	5
Ubxn11	100	40	331	40	108	97	109	90	122	131	153	273	77	78	85	113
Mogat1	0	6	15	4	8	0	14	0	0	0	3	2	0	0	0	0
Wnt8a	0	0	0	0	2	0	0	0	2	12	3	3	0	0	9	0
Tjap1	334	273	620	369	353	600	98	572	571	671	451	735	738	411	572	631
Ehf	52	64	356	16	475	24	31	18	8	47	5	106	6	8	16	38
Nanog	0	0	0	0	0	0	0	2	0	0	0	0	0	0	0	0
Rpl15	6958	7461	11326	7027	7159	5224	10696	5837	7814	6171	7401	8016	5780	6246	6291	4009
Tmem167	2308	2916	4522	2705	4656	2623	7640	3865	4326	4440	4219	4929	5268	5682	4986	4856
Steap4	190	214	178	281	255	187	70	259	994	2099	556	2174	720	783	1263	1539
Mplkip	770	872	1658	587	767	737	1421	873	982	1356	1023	1539	1295	980	1170	815
Kif11	34	20	523	56	62	20	34	242	198	132	219	333	46	48	101	41
Rpa3	764	515	1243	580	589	488	2713	464	753	523	674	776	330	359	500	256
Mlkl	271	592	193	316	555	700	38	793	1100	629	1003	827	1204	2471	1060	2525
Phox2b	0	0	0	0	1	0	6	2	0	0	0	0	0	0	0	0
Tnpo3	658	899	2708	1270	913	2261	419	3155	1465	1709	1879	3395	2557	1662	1972	2489
Ttll5	133	112	371	218	60	199	100	326	163	102	201	196	86	75	132	89
Zfp715	383	294	769	353	486	368	251	795	652	951	524	1478	860	846	837	801
Retn	113	67	23	31	10	40	160	33	136	69	70	75	20	10	36	10
Acp4	0	2	0	0	0	1	2	1	0	0	0	0	0	0	0	0
Cdh23	63	97	105	53	52	69	48	208	169	264	159	330	217	88	266	105
Rps5	10788	10789	17868	10902	9182	7947	20429	8993	10064	8060	9640	12602	7226	6954	8419	5399
Podnl1	39	0	126	10	14	8	25	28	16	50	19	43	0	2	0	12
Adgrl1	42	65	117	35	23	57	47	21	44	18	27	43	6	2	10	6
Amotl1	0	12	8	0	6	26	0	27	32	0	28	8	0	0	0	0
2200002J24Rik	0	18	8	0	0	7	8	4	4	6	2	8	0	0	2	2
Etv5	305	588	226	696	600	998	40	1343	691	761	513	632	1968	1085	1448	892
Tmem190	0	0	2	0	16	2	16	2	11	4	6	0	0	0	0	0
Gfod2	6	8	85	26	10	28	14	34	26	20	12	27	12	2	13	6
Enkd1	15	18	84	22	24	21	21	64	99	72	62	50	22	9	16	22
Atp6v0d1	2240	2280	1748	2958	2357	2728	563	2865	3365	4483	3034	3062	3988	3675	4091	3439
Ptprs	165	78	801	108	641	293	245	477	482	768	331	1248	800	658	575	806
Slc41a1	286	577	2565	322	335	464	508	823	326	533	425	1723	278	210	389	515
4931406B18Rik	12	0	0	0	2	0	5	4	0	9	5	0	4	1	2	10
Iglon5	0	0	2	0	6	0	0	0	0	4	0	0	0	0	0	0
Igf2bp1	0	2	4	0	3	2	4	13	2	0	10	2	2	10	2	2
B4galnt2	14	0	18	15	6	1	20	4	0	18	4	16	23	7	11	8
Zfp651	50	74	0	30	28	54	0	52	20	39	30	10	10	4	2	0
Nelfb	178	574	3302	558	666	1091	876	1453	1224	1222	1318	2868	1393	821	1566	1396
Card14	0	6	0	0	0	17	9	9	4	4	0	3	1	0	4	0
Tmem175	542	1031	1433	897	609	1173	269	999	796	1057	1026	1080	649	597	776	730
Bcas1	0	0	14	0	15	0	4	0	10	0	9	12	8	4	16	0
Tango2	776	1112	1287	731	1072	1115	546	1049	1177	1345	1210	1377	1233	1036	1564	1098
Aldh1a2	844	836	494	780	10496	823	132	1080	901	2416	945	1537	602	648	553	492
Ndufs2	2513	3722	4404	2692	4264	3549	2087	3790	4214	4080	4251	4992	4764	4442	4761	4846
Snx31	0	0	0	0	0	0	0	0	0	0	2	0	0	0	0	0
Atraid	3195	4090	2614	3375	2008	3115	3477	2788	2741	1673	3027	2180	1260	1198	1796	1074
Cad	136	94	628	278	116	316	170	635	432	298	334	672	542	208	285	224
Lypd8	0	0	0	0	0	0	0	0	0	2	0	0	0	0	4	5
Sh3bp5l	12	140	456	120	120	148	112	258	172	152	212	353	296	82	196	88
Atad1	1289	2234	3564	1655	1532	1842	718	2523	1774	2271	1907	2830	2853	2782	2676	2575
Pten	1604	3339	7110	3510	2505	3597	2474	5657	4007	6543	4485	10760	5938	4055	5787	5114
Pea15a	1178	1252	2384	1449	4788	1917	444	2392	1565	3296	1343	2831	3015	2574	3288	3012
Timm23	3143	3161	3887	2932	3692	2615	2717	3307	4052	3181	3124	3014	3833	4114	3581	3124
Tnfaip8l2	401	715	1772	778	878	767	2567	1481	1202	950	1141	1732	631	684	1427	799
Trnt1	593	1059	2474	649	1033	846	1035	1528	1005	1156	1069	2187	1017	1078	1045	1243
Ly6g6e	0	0	0	0	0	0	4	0	0	2	0	0	0	0	0	0
Ehmt2	502	803	1593	1033	620	999	404	1395	906	1158	1048	1835	1088	781	1165	1308
Elof1	583	880	1283	798	1083	765	1584	833	1150	1204	1014	1202	969	1251	1275	993
Med16	302	702	1227	378	281	1000	132	1237	726	872	890	1374	964	606	868	1086
St3gal1	4965	5112	3854	3860	4349	3741	1792	4320	4118	4681	3283	4282	3648	5236	3057	5735
Tmem259	227	287	520	419	370	338	157	292	350	488	359	523	324	355	518	354
Rnf170	263	379	531	250	293	321	266	460	393	381	376	602	359	240	281	253
Clip3	0	0	12	0	0	0	4	0	10	4	2	14	0	0	6	0
1700020L13Rik	12	30	18	2	30	12	24	28	8	2	6	0	16	4	23	4
Myl2	0	0	8	1	22	4	64	1	43	35	9	48	2	0	10	2
Dedd	7	25	103	39	39	59	19	53	31	43	58	77	41	56	56	68
Mcemp1	21220	23366	3542	17790	5358	19008	2738	16471	20626	15911	22641	11117	5289	5296	8320	6106
Nit1	286	359	815	328	322	337	302	393	552	478	560	559	352	265	464	181
Pax5	95	201	1548	119	248	176	1915	200	180	210	154	1267	20	22	257	78
Prdm15	34	74	256	113	91	93	105	296	116	187	87	297	158	105	216	174
Rnf168	194	240	644	262	241	348	375	634	434	217	459	825	410	196	413	346
Dynlt2b	146	249	215	358	293	226	612	216	432	484	434	535	264	292	576	332
Chp1	2334	3789	3797	2342	2713	3144	832	3717	3441	5023	4376	5746	3735	4130	4053	3465
Trpv4	76	244	35	194	184	299	0	351	255	397	180	330	246	282	327	309
Klhl3	0	0	6	0	6	0	2	0	2	10	0	4	2	0	0	0
Tvp23b	727	1182	1639	1131	1043	935	813	1231	1048	1139	1139	1419	966	804	1199	576
Dnajc7	2172	2630	10732	1694	2786	2979	16067	3330	1985	2654	2654	7431	2750	2174	3102	2661
Zfp385c	0	3	22	0	2	0	2	0	4	0	0	6	7	7	1	7
Cacybp	2386	2412	4504	2782	4504	2574	4557	4118	4111	3783	3498	3579	5417	6162	4201	3895
Cluap1	86	80	254	89	97	91	221	117	103	82	82	154	90	109	113	71
Zswim7	183	401	330	285	241	243	585	211	213	254	276	267	188	293	264	200
Pigl	75	52	281	202	144	97	104	131	181	195	89	246	159	157	131	110
Ndufa2	4134	3435	3416	3305	4195	2853	9727	2487	4173	3805	4029	3436	3358	3716	3877	2929
Pam16	529	395	550	412	411	333	1010	402	529	294	419	391	324	365	367	199
Glis2	32	40	0	10	20	18	8	38	35	38	40	10	18	2	20	6
Cox6c	4676	5236	5862	5096	6708	3414	20232	4132	6301	4594	6514	5838	5437	6328	5878	4276
Bicc1	0	0	20	0	5	0	16	2	0	16	2	14	0	8	12	0
Ube2z	564	858	1347	644	628	1044	400	2011	1292	1442	1292	2403	1518	1589	1688	2523
Tmem87b	921	1364	1376	869	600	1268	331	2262	1429	1232	2093	1514	1432	1426	1526	1195
Anapc1	337	963	2641	1090	484	1535	522	2764	1254	1360	1742	2868	2249	1214	1501	2191
Mertk	1107	3426	189	1661	446	2628	7	4018	2030	1000	2729	1175	1390	871	1251	638
Tsg101	2440	3112	3873	2983	3243	2932	1554	2861	3408	3389	3201	3356	3468	4139	3783	3276
Hps5	297	413	1162	558	405	1139	211	1467	804	780	813	1641	868	489	826	1073
Map3k4	191	326	656	319	178	650	217	685	294	325	440	703	217	114	328	168
Piezo1	77	122	693	199	299	469	165	909	446	684	542	1425	1764	684	818	1331
Blk	833	1146	12280	1077	1671	999	4343	1076	1335	1438	703	6273	164	163	700	333
Rnf166	834	1040	1670	810	1724	1124	453	1231	1165	1515	1116	1914	825	541	1375	780
Ankrd28	113	379	788	129	69	259	179	435	322	647	244	812	695	394	549	876
Ankrd52	88	44	230	18	18	76	40	146	55	132	215	223	356	169	184	146
Pkd2l2	111	76	135	61	62	125	77	138	68	115	76	193	93	62	87	96
Srp19	2122	1803	3524	1713	1971	1552	9025	1839	2652	1933	2628	2734	2351	2281	2441	1811
Tmbim7	0	0	0	0	2	0	0	0	0	0	0	0	0	0	0	0
Klra17	34	62	62	146	199	28	183	46	148	433	138	403	83	56	229	46
Wdfy2	322	764	743	900	498	837	263	1244	678	1163	649	1995	1330	915	1383	1520
Rbsn	180	526	963	228	164	555	184	1225	390	414	654	1003	619	431	368	693
Mrps25	711	673	859	855	1023	564	1085	615	1258	808	907	660	1131	962	949	565
Dguok	1782	2449	2802	2062	2015	1978	2487	1761	1819	1644	1498	1677	909	983	1200	978
Camta1	360	383	810	425	462	307	1373	280	342	308	326	408	208	284	301	286
Csf1	703	1192	3182	1192	958	1309	265	1936	1915	3387	1742	4024	1290	1242	1876	2258
Strip1	429	705	1413	492	323	730	188	1227	668	812	820	1365	1269	910	1042	1412
Kif1a	6	60	43	36	185	5	34	14	15	95	6	51	11	39	37	111
Alx3	0	0	0	0	0	2	0	0	0	0	0	0	0	0	0	0
Slc25a11	1678	2493	3404	2814	2418	2995	1306	2779	3207	3884	3172	4003	2756	2738	4113	2251
Chrne	1	0	14	0	0	0	24	6	12	0	6	13	2	2	8	0
Cmc2	412	424	415	274	306	262	819	259	466	196	433	298	178	178	230	121
Chfr	291	493	2034	536	677	662	369	881	778	1142	659	1972	1311	941	1298	1328
Ceacam16	0	17	87	0	31	2	25	10	3	30	4	88	7	10	12	10
Hoxa2	0	0	6	0	1	0	0	0	0	0	0	0	0	0	0	0
Adam28	0	0	7	0	2	0	17	2	4	9	8	2	0	1	31	0
Ankrd53	0	0	0	0	0	0	0	0	0	0	0	2	4	0	0	0
Tex261	1907	2310	3152	2406	2834	2800	1260	2249	2946	2751	2985	3108	2202	1674	2717	1507
Fam120b	461	582	2302	523	631	919	485	1275	730	1001	859	2164	796	538	728	835
Tbp	299	846	1943	580	703	712	900	888	969	986	895	1347	882	812	1033	797
Psmb1	4783	5974	9865	5024	8063	4464	12062	4565	7922	7261	6878	7887	7706	8455	8342	6180
Dll1	0	38	201	14	0	8	2	2	0	0	0	10	0	34	0	80
Nol3	0	0	0	2	0	0	0	2	8	2	0	2	0	4	0	2
Fhod1	50	32	94	36	95	33	78	24	54	151	55	61	55	91	139	49
Plekhg4	0	0	0	0	0	0	0	0	16	0	0	12	6	15	20	92
Slc9a5	2	0	7	0	0	2	0	18	28	2	1	11	0	14	5	12
Elmo3	6	0	47	2	21	10	10	21	22	39	16	104	7	15	21	21
Stc1	0	0	0	0	0	0	0	2	0	10	0	0	0	0	0	8
4931428F04Rik	14	34	68	16	4	45	5	29	31	18	25	26	28	45	26	60
Tppp3	2692	2318	7030	1270	4128	920	2422	916	2258	6192	1652	3902	13106	9119	8644	5884
Msh3	190	174	742	147	109	303	212	475	329	204	332	673	253	122	280	206
Adamts13	0	0	10	21	21	7	35	2	0	0	0	1	0	2	3	0
Tmem208	1323	1521	1596	1214	2136	1252	2755	1313	1947	2011	1679	1753	1840	1892	1742	1591
E2f4	612	836	3497	736	547	1206	249	1485	1545	2142	1489	2904	2356	2063	2232	2329
Surf4	6223	9973	7255	8788	7169	12111	1289	16566	15051	12916	13655	11180	11608	12272	11359	13204
Surf2	859	649	1057	771	692	589	804	772	803	594	638	690	664	365	569	286
Dnajb9	2260	3450	5326	3051	987	3338	787	3479	2387	1315	2712	1382	612	612	1103	532
Naf1	19	43	138	64	55	44	96	48	53	42	41	58	60	61	73	34
Yes1	74	62	392	66	199	129	46	112	109	54	93	169	21	2	36	18
Ppp1cb	3595	4354	6068	3649	2641	3980	1555	6006	4426	4811	5497	6930	6696	5360	6324	5440
Gorasp2	2624	3665	5005	3342	2786	4115	1145	5553	4591	3708	4733	4761	4002	3695	4010	3762
Tsen15	126	226	590	268	362	254	480	322	380	293	425	343	178	168	220	82
Oc90	0	0	0	0	0	0	0	0	0	4	0	0	0	0	3	0
Efr3a	1642	3420	5035	3139	2879	4316	3405	6300	3743	3934	4418	6873	6084	4653	4810	6500
Trappc2l	1805	1332	1503	1474	2126	1444	3866	1264	1888	2443	1738	1917	1959	2193	2339	1878
Acsf3	68	58	183	72	86	84	52	104	148	138	132	201	98	58	153	94
Ddx19a	86	189	523	178	93	211	168	399	256	205	300	454	260	185	372	309
Galns	564	1327	1152	994	348	1317	200	1747	2226	1576	2556	1906	1556	1619	1196	1527
Gata2	0	14	137	12	22	8	580	4	14	8	22	36	0	0	4	22
C8g	17	94	87	45	43	67	26	75	74	35	16	112	48	25	59	43
Entpd2	3	18	11	11	0	8	4	15	8	2	28	2	0	0	0	0
Rabl6	305	885	896	658	429	776	228	999	1020	709	881	923	949	748	896	741
Ptgds	0	0	2	0	0	0	2	0	4	0	2	0	0	0	0	0
Edf1	2326	2335	3479	2925	4339	2271	4582	2278	3643	3746	2846	3167	3505	3728	3381	2775
Clic3	1	0	2	1	1	6	2	5	4	19	8	6	0	0	4	3
Npdc1	8	0	18	8	10	4	10	10	0	6	24	14	0	0	0	2
Fbxw5	319	650	1491	752	314	994	114	1177	1064	971	837	1734	884	833	1059	1043
Slc25a13	354	469	242	453	376	426	62	728	679	374	888	436	540	362	463	271
Ube2i	3880	4732	8160	4552	5607	4148	4792	5051	5809	5761	5066	7289	6194	6040	5554	4910
Tsr3	234	265	407	218	201	185	265	257	343	224	252	337	270	225	264	149
Unkl	27	41	253	54	5	44	15	168	34	51	41	124	40	38	40	97
Lrrk1	393	685	1451	430	619	731	832	1055	637	646	841	1653	1099	409	889	1030
Aldh1a3	0	0	14	0	2	0	0	2	2	0	0	6	2	0	6	0
Actn1	2	21	138	14	23	11	146	55	31	139	46	180	31	12	62	44
Sirt2	2635	3246	2899	2846	2473	2860	1056	2811	3037	3880	2499	3262	3110	3811	3310	3422
Hnrnpl	810	1321	4655	1662	1063	1839	1815	2862	2633	2956	3202	4640	3240	2365	3423	2333
Nolc1	830	845	2168	1114	1021	1298	1292	2392	1784	772	1055	1488	1809	818	876	532
Casd1	100	753	1396	786	336	1089	251	1335	643	954	833	1348	801	502	912	751
Cnksr3	268	388	173	318	117	337	16	415	382	174	224	193	124	133	135	234
Mtmr1	609	608	2784	688	360	1350	286	1962	1391	987	1259	2529	1478	834	1311	1445
Hmgb3	76	136	601	84	84	110	290	108	178	106	126	156	36	20	50	36
Map2	0	0	7	0	0	0	0	6	0	13	0	0	0	0	3	2
Cyp2j9	32	20	2	32	0	88	2	52	74	8	112	0	6	2	0	0
Nipsnap3a	3	0	4	0	2	0	0	4	0	2	0	0	0	0	0	2
Abca1	7733	6869	2067	5321	2343	5933	464	8546	4465	3825	5811	3929	3467	5922	3273	6275
Nipsnap3b	2636	2687	4044	2721	3558	2225	2563	2414	3382	3902	2772	3531	3883	4656	3947	3639
Lage3	382	440	704	532	694	451	2039	378	782	572	762	662	497	500	496	382
Ubl4a	816	678	1338	1060	1114	1052	1258	1228	1577	1358	1136	1070	1511	1328	1242	954
Gm44504	816	678	1338	1060	1114	1052	1258	1228	1577	1358	1136	1070	1511	1328	1242	954
Gdi1	1822	3124	9437	3038	3497	4902	1514	4896	4529	5709	4308	9303	3769	2522	5136	4031
Sash1	937	531	77	604	244	543	28	508	493	518	774	338	544	860	495	567
Gadd45b	12174	12448	14099	13523	20612	12990	8881	11499	14034	26085	10943	20958	12898	9830	18730	10255
Slamf6	510	722	4778	625	1095	477	5606	436	883	1060	610	3076	461	596	1078	766
Slamf1	234	251	2395	188	249	132	619	166	219	256	178	823	47	371	85	471
Zdhhc12	18	100	259	141	45	106	96	136	217	154	197	235	176	120	212	131
Endog	77	73	84	108	108	131	100	96	111	76	117	103	64	50	75	68
Cybb	64922	114570	31202	89829	45957	109197	7216	136843	98967	79295	122557	87870	79134	80732	74817	102501
Golga7	3118	3637	5608	3072	4083	4235	1879	4857	4281	4427	4223	4742	4142	4118	4681	4502
Gm6829	3118	3637	5608	3072	4083	4235	1879	4857	4281	4427	4223	4742	4142	4118	4681	4502
Xk	20	31	264	18	20	42	82	70	40	22	68	154	52	8	34	16
Pcolce2	0	0	2	0	4	0	14	8	0	6	0	0	2	0	4	0
Cd48	10003	11030	13544	10948	19386	10168	13603	8663	9960	13347	10085	13648	10077	10924	13210	8729
Clpx	369	566	1679	511	473	723	347	1076	858	660	1010	1243	955	665	1038	781
Trabd	283	564	1636	648	555	688	286	973	857	838	698	1474	715	516	942	628
Mov10l1	0	0	0	0	0	0	0	2	0	0	0	0	0	0	0	0
Dennd6b	82	159	489	54	80	168	60	163	111	162	117	349	70	62	162	89
Cd83	28674	31177	86110	49146	95007	54911	13449	27451	30249	71061	21717	78838	38827	30441	67467	36317
Ace2	0	0	0	0	0	6	0	2	0	2	0	6	10	0	0	0
Gzmb	56	95	1614	96	94	63	380	33	365	283	254	998	80	264	103	463
C4a	21	66	12	75	16	70	7	44	35	26	64	11	26	0	28	8
Ager	0	0	16	2	0	6	6	0	6	13	6	8	2	2	6	10
Atf6b	521	772	1186	892	554	1442	133	1557	1000	1218	1238	1996	1201	999	1735	2012
Egfl8	10	1	4	0	1	3	1	1	2	0	2	5	5	6	13	5
Notch4	0	20	2	16	0	8	14	12	16	6	12	15	2	1	12	2
Ppt2	290	304	144	298	136	287	19	345	323	344	321	384	279	257	372	372
Prrt1	0	0	82	10	10	0	18	4	16	6	2	18	0	0	2	0
Rnf5	523	490	732	615	776	679	484	599	885	816	741	753	459	399	635	447
Fam163a	0	6	0	0	0	0	0	0	0	2	0	0	0	0	0	0
Cacfd1	413	399	916	518	493	685	167	634	598	843	774	1132	505	340	490	457
Hivep2	1867	1256	1513	1106	2419	1054	1045	1735	1460	2256	1201	1913	2138	3555	1360	3273
2310057J18Rik	0	0	0	0	2	0	0	1	0	0	0	0	0	0	1	8
Arnt	723	1119	1918	762	529	1806	303	2248	1136	1342	1536	2667	1914	1319	1736	2189
Itga2	4	44	94	0	26	28	62	18	6	18	28	55	19	7	12	14
Mocs2	1226	1505	858	1186	918	1060	928	1390	1233	1103	1285	1047	998	1786	1111	1267
Nat9	461	543	388	688	494	590	275	527	550	468	737	508	553	366	526	292
Lpl	10154	15556	2084	25249	30666	25934	954	25116	17725	16133	16288	14653	17118	10770	17626	8925
Atp6v0e	12931	11303	11495	9203	13815	8721	18322	7066	11654	11697	10849	10411	8929	9762	9924	7144
Nkx2-5	0	2	0	0	0	0	0	0	0	0	0	0	0	0	0	0
Zfp318	146	180	573	318	316	292	447	322	271	228	465	571	323	114	204	204
Ttbk1	2	2	11	0	4	0	12	2	0	1	2	3	0	0	2	0
Srf	142	83	566	195	302	254	118	402	423	755	300	830	362	270	515	414
Gata3	24	70	640	53	38	32	38	68	165	89	99	180	14	4	47	26
Lama5	0	0	7	4	0	2	0	4	2	0	2	1	0	0	10	0
Steap1	0	22	0	0	0	12	2	2	6	14	4	0	0	0	4	0
Steap2	0	0	28	0	4	0	10	0	0	0	0	0	0	0	14	0
Hspa8	112018	128485	79105	185004	137386	177998	20273	230978	147630	93829	102606	89270	111024	102645	81913	105459
Serac1	112	38	107	60	12	107	9	203	80	95	141	113	86	52	61	28
Pdzd11	986	1166	1477	1189	1264	1023	951	1171	1438	1485	1317	1298	1218	1974	1315	1570
Psma2	6752	7517	10077	6762	9003	6018	9229	6522	9783	9524	9153	9092	10687	13530	10885	10621
Mrpl32	1880	1372	2345	1066	1510	1088	3866	1596	1734	1592	1708	1676	1488	1382	1552	1222
Setdb1	172	518	888	192	173	537	228	732	478	378	374	909	624	278	555	592
Anxa9	125	80	146	118	90	106	13	122	132	198	203	123	196	164	152	174
Arnt2	0	0	8	0	0	0	0	2	0	12	0	24	0	0	26	0
Prune1	47	127	325	111	61	187	39	324	182	215	206	326	169	36	253	101
Cers2	4202	5761	10049	5573	7163	7321	2166	7773	7033	8772	5980	9973	12015	9483	9861	9529
Nlrp5	0	0	0	0	0	0	0	0	0	0	0	6	0	0	5	0
Capza2	18700	29976	27212	19815	34657	24986	9095	31039	26196	35714	29618	38492	41685	61774	43164	61266
Plekho1	56	76	773	112	673	126	444	165	152	849	132	1181	826	689	1420	671
Vps45	268	766	788	400	626	634	492	582	824	750	754	847	1180	767	829	770
Prpf3	297	370	932	520	587	376	284	1038	632	546	577	947	918	508	498	613
Anp32e	715	1486	5181	1052	1752	2050	3608	3244	1587	1160	2020	3447	2289	1189	2076	1900
Aph1a	268	339	379	729	459	376	65	555	1033	1006	710	752	870	1263	1109	611
Tab2	638	1233	1295	809	743	719	866	1035	1359	1381	1351	1037	842	1251	1408	992
Ppil4	928	1592	2973	1275	1311	1332	2035	2398	1784	1475	1576	3068	1443	984	1313	1364
Cnih1	1435	1647	2739	1774	2224	1421	1802	2004	2123	1910	2005	2050	2161	2086	2312	1046
Eps8	3052	3398	2379	3225	7853	5567	720	6244	2865	6206	3652	7064	9839	5139	7426	6354
Med22	72	169	521	91	130	170	134	632	340	296	301	789	378	162	248	273
Abo	0	0	0	0	0	2	4	4	0	0	0	0	0	0	0	0
Surf1	720	744	1054	677	655	561	1187	504	674	765	707	953	696	474	756	465
Med28	2985	2605	5487	3357	4821	2898	6177	2148	3406	3391	2930	3104	2688	3803	3129	2613
Qdpr	604	978	1001	896	1151	984	707	898	1138	832	1139	952	677	571	693	431
Gnrh1	16	28	16	0	5	9	17	14	5	6	3	2	8	0	2	3
Tnr	0	0	2	9	16	6	0	2	0	2	1	2	2	2	3	0
Sqstm1	16554	16488	24541	15480	17867	15218	2389	12792	15766	22500	9494	18025	15269	15727	15053	15855
Nfe2l2	16092	24434	6378	22910	27608	26788	3602	23583	21755	24534	20045	20894	20622	20321	21883	17450
Rxrg	22	32	0	52	6	104	0	74	28	6	22	4	0	4	10	0
Rxra	583	1238	274	972	349	1831	50	2533	1248	962	1764	919	1737	754	946	636
Adamtsl4	289	190	294	60	98	170	50	186	199	376	228	612	456	381	625	797
Fcrls	116	354	999	358	51717	248	640	564	474	7624	230	3986	868	523	1321	418
Cd5l	29434	42634	3656	38678	3513	40872	186	43258	60195	11408	53354	4769	2091	1258	2349	772
Prpsap1	1081	1516	3411	1854	1208	1692	728	1600	1538	1504	1135	1968	1069	1073	1203	1265
Fam184b	0	4	4	0	11	6	12	6	0	0	0	6	14	0	6	10
Ncapg	20	0	161	57	56	8	33	85	233	128	169	244	24	22	60	61
Lcorl	252	198	607	395	273	334	255	574	498	519	668	846	712	335	566	387
Gm3414	252	198	607	395	273	334	255	574	498	519	668	846	712	335	566	387
Lta4h	1521	2716	4107	2590	4100	2843	1094	3011	3084	2914	2737	3551	3052	2486	2813	2155
Amdhd1	0	0	0	26	2	4	13	0	0	5	4	2	0	0	8	4
Dstn	6565	9128	3317	6433	6546	7200	1325	9022	9062	7628	9339	6194	6247	8572	6160	5928
Macroh2a1	1791	2549	6103	2832	5604	2504	3044	2985	3625	5415	3510	7162	5890	7705	5944	7821
Gtf2ird2	256	397	304	385	265	337	221	348	626	869	727	711	526	155	716	246
Bola1	140	116	273	163	251	172	625	170	258	164	337	214	179	198	189	116
Castor2	50	172	238	118	150	164	88	278	200	396	200	544	684	386	556	506
Fcgr1	794	1074	126	1442	369	1230	66	1381	1653	4937	1730	3906	9745	25521	10427	21339
Ncf1	6777	11406	7228	10052	9590	10832	3512	14450	13807	17477	13064	20074	23227	18906	18804	17533
Wnt11	2	18	275	36	1693	68	64	56	22	332	59	523	252	42	343	104
Adss	3524	3930	4312	2719	3074	4199	905	4700	4058	3031	3945	3570	2552	2351	2714	2323
1700016C15Rik	5	5	24	2	4	0	2	8	5	0	0	7	1	0	0	4
Il17rb	0	41	93	3	2	6	50	5	8	8	12	72	2	0	2	6
Cacna1d	115	207	27	134	227	78	46	188	180	322	217	238	283	389	291	317
Chdh	0	0	2	0	10	0	2	8	12	0	3	4	2	6	2	5
Actr8	291	694	1341	594	474	1092	373	942	547	662	897	1276	549	225	542	295
Lrrc27	6	42	16	16	4	55	2	37	31	43	18	16	15	21	20	5
Stk32c	0	0	2	0	18	0	0	2	10	21	9	0	0	14	0	0
Fnta	1217	1478	2839	1961	1647	2189	1445	2418	2216	1419	2087	2110	1553	905	1592	811
Mtrex	700	1183	2282	626	956	1512	1098	2181	1443	1436	1446	2338	2249	1381	1668	1618
Lbp	3198	5608	375	3932	318	3734	22	4815	3318	664	4163	298	80	229	118	147
Celsr1	36	12	46	0	2	7	30	8	18	4	9	27	2	0	0	4
Fli1	1725	3815	4782	4486	2188	4646	1407	5702	4199	3580	4605	5813	4862	2404	4514	2494
Stard13	186	447	15	391	8	427	25	735	267	22	261	88	6	0	14	0
Tenm1	0	0	0	0	0	0	18	6	0	0	2	0	0	0	0	2
Camk1g	0	4	0	0	0	0	2	0	0	0	0	0	0	0	0	0
Utp25	42	72	266	156	75	108	132	214	199	60	109	163	61	52	72	48
Hsd11b1	1082	1269	1111	1709	309	1206	682	1034	1549	743	1016	657	222	248	360	238
Syt14	0	0	0	28	0	0	0	0	0	6	0	0	0	0	0	2
H2-M3	1689	3051	3534	2271	3048	2496	2148	2300	3119	4393	3231	4983	3926	4616	4627	5378
Lonrf3	249	156	29	100	50	153	0	207	111	44	100	50	72	44	22	26
Atp5e	3271	2886	4273	3272	4929	2110	12778	2297	4594	3627	3751	3631	3334	4006	3301	2584
Nelfcd	298	556	1342	574	688	1093	324	941	1148	969	999	1540	977	667	1220	822
Tubb1	0	0	15	0	0	0	0	4	8	10	6	0	10	0	10	1
Ctsz	27968	24609	21975	26007	43448	26645	7191	26501	34139	43199	27327	30610	43855	46714	38857	46514
Prelid3b	1895	2442	3723	1765	4233	1831	1676	2541	3172	3594	2701	3600	3674	3526	3395	3007
Sertad4	0	0	10	0	0	0	10	0	0	0	0	0	0	0	0	0
H2-M2	0	0	35	0	104	2	4	0	0	36	2	26	0	0	10	0
Ube2a	2832	3168	5156	2480	4538	2351	4881	2650	3376	4542	2992	3963	4171	4987	4471	3725
Slc25a5	20470	20118	25105	17503	33248	19238	18681	21130	28907	30838	26597	27822	32439	31887	31148	28382
Atp1b4	2	14	1	2	22	1	0	4	4	0	0	0	4	0	4	0
Ppdpf	1753	1680	3639	1796	1998	1544	5436	1410	2056	1965	1869	2417	1288	1725	1645	1353
Kcnq2	0	0	0	0	0	0	4	2	0	5	0	0	0	0	0	0
Eef1a2	0	0	0	0	0	0	0	2	0	0	0	0	0	0	0	0
Col20a1	10	40	30	24	17	45	12	81	23	30	22	16	12	0	2	10
Pls3	141	521	134	222	192	524	26	812	1042	435	1212	329	265	112	370	92
Mpped2	2	4	18	2	1	0	22	4	0	0	0	0	0	2	3	0
Nkap	154	324	922	365	281	379	562	532	391	435	408	580	378	430	559	304
Ndufa1	10000	7240	4173	6361	6696	5595	13062	4652	7333	5501	6518	3886	3838	4526	4517	3737
Wt1	2	0	10	0	0	0	8	4	4	10	4	12	0	0	11	0
E2f3	241	160	96	228	150	213	75	261	261	171	188	161	210	135	142	130
Cr1l	7103	10068	7217	8663	6223	8073	3997	8466	8219	6648	8448	6526	4587	4776	5773	3738
Ppfibp1	258	690	318	474	247	758	72	1250	805	293	757	496	433	231	202	286
Cd46	0	58	12	10	28	31	63	32	21	60	26	114	34	8	25	14
Cd34	33	0	210	0	91	17	43	15	13	57	93	41	4	25	42	27
Plgrkt	1966	1947	4214	1758	2321	1732	8258	1784	2281	2146	2044	3241	1588	2757	2103	1772
Cd274	7722	6963	18050	3967	2319	4494	2507	5351	7711	9359	6250	9504	8608	16951	6326	19349
Pdcd1lg2	126	118	1446	184	256	87	1699	82	77	120	87	613	49	30	120	94
Gtf3a	132	220	421	167	185	154	230	205	214	152	187	254	149	125	168	97
Mtif3	93	79	317	36	94	65	305	215	164	82	127	335	67	147	78	91
Lnx2	184	282	1610	182	255	320	623	527	309	306	312	1532	191	76	260	179
Il19	392	485	137	140	45	99	0	201	293	177	215	83	23	122	39	110
Dyrk3	87	34	166	50	52	52	86	108	62	46	20	164	66	2	90	38
Mapkapk2	16208	25315	10397	27723	12125	44216	651	36424	21453	31835	24205	31095	42957	27620	30516	36071
Il10	14858	11651	7401	12642	6610	10053	930	6019	8468	11833	7336	4867	12520	4110	9751	2179
Lamp2	30233	48606	9859	34267	17951	49115	1963	55808	37784	35373	46716	31911	38918	43821	34734	41780
Atxn10	514	1407	3383	1101	2130	1225	1196	1306	1707	2387	1742	2709	2144	1982	2557	2221
Foxred2	46	257	312	46	126	102	60	252	34	311	141	484	242	78	235	142
Eif3d	1044	1208	2189	1362	1327	1202	935	1910	1740	1252	1350	1824	1830	1489	1434	1104
H3f3b	184236	218029	115824	131415	81042	159062	59519	91431	107272	91486	105629	89414	80484	132747	93886	135031
Nup50	412	422	1930	534	785	589	426	1151	932	826	749	1414	1076	923	826	1142
Phf21b	0	0	10	0	7	11	2	12	28	14	12	6	2	4	4	0
Nlrp14	0	0	0	0	0	0	0	0	0	1	0	0	0	0	4	0
Ift27	844	728	1121	664	648	656	1209	776	1062	773	1051	656	306	388	552	304
Pacsin2	1436	2776	2926	1751	2684	4164	533	4854	3355	4739	3758	6985	7019	4513	5765	7458
Cmah	1244	2502	5629	1996	867	2669	2973	3567	2411	1120	4007	4732	243	170	674	432
Ttll12	118	94	532	148	120	128	86	271	250	230	159	412	206	221	261	225
Bik	0	16	24	6	2	2	14	6	10	10	10	6	0	0	0	0
Scube1	0	20	0	18	2	28	2	10	14	12	16	0	2	4	0	0
Tox4	1405	3169	5801	1742	1958	2848	847	3985	2568	3281	3072	5405	3733	4013	3557	6222
Mrps18c	666	779	1150	577	911	527	4429	518	1069	855	944	915	828	1075	1004	808
Sulf1	0	0	4	0	4	0	9	12	0	38	10	0	0	2	14	0
Srsf6	3908	5368	10206	3734	5438	4643	3084	6236	5291	5067	4892	6472	4799	4443	4442	3736
Plcg1	82	72	608	120	61	213	82	380	198	150	200	541	102	79	146	114
Kctd2	104	263	758	244	590	340	164	611	370	391	409	739	238	139	361	196
Tmprss6	0	0	2	0	0	0	0	0	0	2	0	15	0	0	4	6
Kctd5	179	336	933	298	432	487	231	765	684	758	501	922	665	612	494	858
Etaa1	74	34	627	20	90	36	291	204	66	90	56	245	26	28	115	34
Matn4	8	55	4	52	18	0	0	6	26	4	2	2	0	0	0	0
Svs4	0	0	0	0	0	0	0	0	64	66	24	22	52	0	34	0
Svs6	0	0	0	0	1	0	0	0	10	18	4	10	32	0	18	0
Slpi	221702	167084	19057	156494	17115	152269	15719	119211	308228	56672	257301	26600	15430	10753	20608	10521
Svs3a	0	0	0	0	0	0	0	0	0	8	4	0	18	0	12	0
Svs5	0	0	0	0	0	0	2	0	110	122	64	62	112	2	40	0
Rbpjl	47	41	4	18	41	45	16	15	0	4	24	0	8	6	0	10
Sdc4	16342	22556	13113	15459	34258	18390	1981	34344	15434	26020	21533	27585	22965	33127	22970	34600
Il13ra1	1390	2736	1232	1867	1590	2728	236	3347	2602	5008	3185	6500	5544	5510	6424	8103
Prl5a1	0	0	0	0	0	0	0	0	0	0	0	4	0	0	0	0
Nbr1	679	1304	2013	1038	365	1834	476	2575	1410	993	1850	2743	1221	403	1210	676
Cyth1	4334	5951	7695	5228	5043	6826	2276	8801	5530	9681	6121	14840	8650	6622	7091	9998
Rnd3	15621	20286	5180	7187	5675	9890	222	8600	5255	2850	4936	3500	1611	3977	2129	5863
Brca1	44	10	194	0	2	6	9	82	195	58	102	135	10	20	48	32
Cntnap1	47	6	10	0	0	0	0	12	8	2	2	0	0	0	6	0
Nt5c3b	472	543	1746	605	675	556	725	582	776	488	643	845	318	319	372	272
Coa3	1168	1515	2274	1364	2039	1174	3730	1054	1894	1615	1622	1744	1838	1779	1806	1308
Zpbp2	14	24	133	14	11	2	101	14	2	22	2	28	0	4	0	8
Gsdma	0	0	33	0	4	2	15	4	1	3	12	16	4	20	39	4
Med24	552	656	912	534	358	664	285	900	933	812	635	1100	1088	828	936	739
Gsdma2	0	0	12	0	0	0	2	0	0	6	0	0	0	0	0	0
Psmd3	1285	1829	3199	1452	1955	2203	607	2689	2371	2737	2425	3127	4871	3675	3482	3463
Exosc10	733	1655	2064	962	1203	1587	746	2361	2104	1529	1980	2211	1856	1432	1202	1324
Glod4	1326	2343	3263	1691	2077	1940	1568	1866	2182	2038	2211	2374	1732	1869	1903	1558
Vps53	457	1038	1040	860	679	886	600	1159	1182	983	1149	1390	1356	955	1081	1065
Taok1	1276	2170	1155	1860	1188	1478	1193	2186	2369	2269	2124	2629	1896	1532	2096	1838
Dnttip1	434	590	771	373	487	537	424	552	574	596	578	687	560	519	605	621
Acot8	315	343	506	225	290	316	159	322	596	724	494	652	635	658	748	494
Cd300lg	1359	1734	350	1198	3402	1620	62	1808	1342	1994	1754	1674	1086	918	1405	740
Spint4	0	0	0	0	3	0	0	0	0	0	0	0	0	0	0	0
Mpp2	10	8	0	8	4	29	0	29	29	2	14	10	2	0	2	0
Nlk	104	261	265	206	141	139	187	215	175	143	202	214	181	140	295	74
Traf4	134	62	1952	70	99	108	286	140	94	140	122	728	30	18	76	68
Aldoc	116	76	512	89	498	50	208	75	174	326	148	481	310	264	278	320
Stac2	30	75	274	50	349	61	220	119	112	182	158	429	49	58	116	60
Rpl19	6728	6323	11314	7144	8146	4990	12543	5311	7553	7222	6889	8986	6242	6942	6934	4573
Nek8	42	57	373	16	91	50	183	109	124	138	103	313	50	52	100	77
Cacnb4	169	177	32	235	34	241	8	341	94	44	84	27	2	0	6	0
Plxdc1	0	2	42	36	58	46	15	33	30	103	20	212	57	28	168	124
Arl5b	3208	4141	2236	4459	12194	5034	881	4720	4989	7513	5457	8642	9889	3801	6321	4184
Zfp207	1799	2707	6862	2398	2991	2744	2613	4666	4577	4597	4718	7025	5177	4851	5408	5027
Psmd11	2530	3257	6388	2871	4810	2940	3388	3729	4200	4777	3577	5290	5518	6149	5146	6192
C1qtnf1	0	14	0	21	16	11	0	64	19	43	49	35	7	6	22	19
Pipox	0	0	0	0	0	0	0	0	2	0	0	0	0	0	0	0
Timp2	59612	72157	7622	69172	21296	92482	1946	74294	39081	17697	48593	11742	12047	7692	10358	5218
Zc3h18	338	372	825	583	402	772	327	1179	781	856	872	1431	1121	739	852	984
Top2b	729	1332	3231	1378	913	2088	1331	3710	1766	1604	2075	5753	2971	1311	2302	2213
Rarb	225	291	42	214	89	406	10	451	316	101	371	91	187	52	92	53
Igfbp4	737	1172	683	1300	282	1668	84	2416	412	477	566	399	382	238	709	224
Cdc6	35	78	360	76	120	129	22	112	326	162	226	96	56	24	141	24
Suz12	412	496	1755	707	441	671	577	980	637	758	678	1363	710	553	740	898
Atad5	62	62	180	56	88	48	51	138	143	233	200	289	95	73	129	123
Crlf3	1847	3315	8769	3089	4366	3546	3035	3908	3865	6025	4150	9017	3986	4551	4742	6847
Krt27	0	0	0	0	0	0	1	0	0	0	0	0	0	0	4	0
Tns4	218	104	80	150	337	226	22	500	306	339	433	451	553	208	584	200
Tnfaip1	748	1124	1454	1025	469	1187	420	1359	1328	1220	1289	1468	1475	1075	1388	998
Abr	799	1104	855	1304	480	1674	343	2049	1270	1752	1297	2388	1135	1030	1780	1835
Rab11fip4	2	64	190	96	56	18	35	104	155	244	74	485	56	5	107	50
Cd40	5745	5018	6777	4556	6827	4885	2574	6525	5221	8952	4300	8347	7029	16386	8447	18819
Slc35c2	626	1054	2062	850	1485	1139	468	1193	1115	1906	1140	2154	3126	1608	2324	1821
Zfp334	0	0	0	0	0	0	0	2	0	0	14	0	6	0	0	4
Elmo2	1891	3244	2744	2374	2807	4422	194	4472	4362	7107	4651	8696	14066	4583	9087	5488
Wsb1	12373	16074	12978	12063	10561	14425	1613	15177	14036	16259	15171	17147	16718	10740	15678	12373
Ttpal	642	747	4425	870	1131	1026	1092	2079	935	1550	872	4838	1606	958	1435	1769
Rhot1	1103	1722	2593	1305	936	2164	511	2537	1756	1766	1784	2209	2296	1338	1879	1591
Hnf4g	0	0	0	0	0	0	0	0	2	11	0	0	0	2	0	1
Rhbdl3	15	0	41	4	3	28	26	18	2	0	22	39	0	0	12	13
Ada	44	52	187	62	169	81	147	99	234	392	140	299	359	236	394	267
Serinc3	48138	82328	135598	38715	42549	50615	44597	61038	40749	55094	44670	116131	42210	35824	63305	47698
Tha1	514	414	740	493	162	648	141	1319	714	444	636	499	137	391	182	484
Pgs1	1088	1109	1704	1109	1058	1381	873	1348	1490	2329	978	2111	1731	2463	1695	3775
Birc5	176	138	816	60	148	22	182	262	426	228	320	376	44	54	88	60
Afmid	29	34	342	64	65	30	54	40	86	52	68	211	29	4	49	37
Trp53tg5	0	0	6	0	0	4	0	1	0	3	1	0	0	0	1	2
Pigt	638	726	959	698	544	715	698	1049	1200	1368	1600	919	1022	1149	1031	774
Wfdc2	0	4	26	0	0	4	0	4	6	2	4	0	0	0	0	0
Etv4	0	0	0	0	0	0	0	0	0	0	0	0	0	0	4	0
Dbndd2	6	14	0	7	5	18	6	15	7	3	3	2	1	2	10	5
Mmp9	208	524	1280	1775	3401	1802	896	1912	6008	12406	3445	12360	3357	1227	6391	1884
Slc12a5	236	125	25	172	30	178	21	169	152	28	108	25	13	2	6	2
Ghdc	98	254	154	291	122	344	81	276	402	200	338	315	316	273	230	211
Pltp	24621	39471	5331	38963	101210	44487	2088	48696	20364	28432	23180	18883	13597	8775	16674	6523
Slc12a7	208	195	438	541	96	630	34	1185	675	687	582	1070	2229	772	1459	1523
Ctsa	26618	38890	9387	33250	18382	42331	2329	35767	29328	27404	27523	26570	25672	26700	28438	27495
Zswim1	86	126	428	143	121	125	101	246	124	105	81	384	104	59	88	154
Slc12a4	382	636	281	287	246	898	47	1557	900	1099	948	1116	1473	1512	926	2477
Spata25	3	0	0	0	3	0	2	10	0	2	7	0	0	0	3	3
Myo1c	1053	1670	6139	1889	1417	3338	861	4717	3204	4442	3074	9405	7793	3209	5250	4836
Crk	1906	2571	2619	1670	2433	3081	913	6155	3107	4627	3658	6025	4600	3986	4575	5721
Cox7c	4181	3381	4293	3621	4987	2512	15164	3154	4895	3364	4610	4012	3751	4268	3761	3088
Pitpna	14800	22444	16265	16517	36527	21164	7487	24853	24364	32834	23396	32097	45529	41403	40352	45582
Mlx	576	1159	1708	1099	1107	1236	445	1392	1483	1667	1531	1812	1737	1612	1651	1496
Retreg3	89	142	711	277	86	343	145	579	255	280	415	1131	471	228	672	384
Dhx58	434	739	1324	547	723	955	213	1075	1241	1619	1250	1848	2218	5968	2339	7507
Rab5a	2857	5015	4317	3222	3522	3707	884	4357	3809	4391	3930	4489	3777	4931	4016	4538
Hspb9	2	0	0	0	17	8	4	6	10	6	2	0	2	2	11	0
Nkiras2	517	1516	1629	1136	958	1684	326	2266	1763	1869	2330	1984	1948	2081	2184	2155
Ppp2r5c	1880	3221	5167	2470	2887	3414	1640	4803	4158	4724	4449	7251	5486	4471	5393	5202
Ift52	585	1033	1942	703	902	957	738	1176	1240	1097	1098	1686	1015	1169	1229	1078
Mybl2	74	0	155	10	16	16	12	41	122	49	94	56	12	28	57	22
Eya2	40	0	169	12	14	4	8	12	35	16	20	44	10	4	2	2
B4galt5	3297	2104	2792	3907	2716	3192	619	3825	2382	4125	2529	3466	5592	6474	4090	6924
Gdap1l1	0	0	0	10	0	6	0	4	0	0	4	0	0	0	0	0
Ptgis	5564	9155	873	9465	550	9554	112	9494	9410	1643	10529	704	116	56	280	62
Cadps2	119	460	50	184	2	400	14	384	291	82	323	44	2	10	22	0
Ddx27	415	392	2007	667	703	612	1039	834	835	726	647	1151	1185	715	739	763
Cyth3	469	426	639	628	301	908	142	1358	783	741	1087	1199	1215	1433	705	1598
Cyth4	2487	3951	6808	3774	6284	6252	2583	8868	5262	8466	5192	12512	10700	8339	11134	14017
Rac3	4	70	16	14	8	18	0	21	30	94	14	80	254	90	206	86
Rrp7a	797	940	1592	602	754	907	337	1131	1469	1207	768	1302	1565	1355	1108	1102
Cyb5r3	3175	5820	2826	4328	2639	7714	768	6722	6890	4302	6338	3786	2838	2674	2846	3366
Ints2	56	124	620	198	191	245	216	518	328	322	324	853	724	342	502	424
Med13l	882	853	1865	1268	1229	887	904	1001	1002	1787	1119	1945	1307	1365	1368	1704
H2bc4	745	752	1688	752	2396	485	5130	515	934	1306	740	1377	334	240	697	213
Mafk	1162	732	3038	1156	1488	1761	228	1801	1170	1776	819	2106	2341	1987	1450	4493
Med1	407	473	1840	491	708	492	806	1242	715	854	861	1728	1638	1020	1125	1558
Erbb3	58	102	118	78	15	94	16	150	40	36	59	182	128	24	56	50
Stard3	556	922	816	890	974	1103	206	1283	1297	1648	1099	1941	2089	3644	2017	5190
Ikzf3	236	439	6607	700	728	663	1913	758	986	1060	729	6371	175	99	969	391
Mfng	98	155	1155	176	254	226	408	232	247	260	160	690	70	14	261	119
Vmp1	2921	4279	7810	4821	9384	5162	6803	5331	5817	12052	5245	10739	10042	9759	12294	8155
Uchl5	1025	774	1864	858	1279	650	1204	1008	1518	1508	1084	1325	1481	1307	1308	1056
Glrx2	462	782	1124	584	1021	665	1821	744	978	789	846	986	890	830	823	614
Ro60	84	246	290	180	70	276	65	469	156	100	252	210	120	20	191	92
Stk4	914	1743	5586	1800	1709	2399	1913	3568	2522	2864	2568	7815	3617	2033	3394	3188
Wfdc15b	0	0	0	0	0	0	0	4	0	0	0	0	0	0	2	0
Pmp22	36436	38457	3312	39699	9350	41663	260	30425	31404	8077	31417	2898	2290	1558	2760	713
Gdf9	22	20	12	26	5	13	1	20	2	11	14	4	0	2	0	0
Zcchc10	202	365	896	264	306	136	1513	424	362	333	307	362	342	380	250	266
Tbx5	0	0	0	0	0	0	0	0	0	0	0	2	0	0	0	0
Psmb6	5850	5374	7037	5508	7309	4855	7153	4383	7170	7896	5721	6140	7585	8896	8013	7807
Spag7	1762	2013	2714	1604	2031	1656	3901	1906	2677	2545	2294	2458	2216	1884	2358	1558
Pfn1	27694	25756	47455	36940	69827	28604	64299	23998	54988	56493	35019	47044	53845	55865	58425	43647
Tomm34	1297	1346	3903	2132	1869	1813	1185	1779	2000	2182	1588	3129	1832	1536	1840	1371
Ywhab	7904	10426	10505	9254	11578	10586	4560	13140	12614	12501	10706	11902	14956	15173	12273	11364
Ksr1	82	114	31	151	150	82	51	96	220	175	120	139	73	31	84	52
Gpx3	1582	2032	152	1633	163	1829	14	1247	517	545	671	542	327	444	471	382
Anxa6	4238	6987	13452	6718	3973	7491	2280	8118	6764	6398	7350	10661	6954	5749	6251	7862
Il12rb2	41	102	420	64	19	74	11	39	63	56	50	157	67	38	50	52
Zkscan6	664	1280	968	640	517	705	252	908	1148	974	800	1173	458	744	409	978
Kpna2	1781	2710	3455	2146	2264	2477	1323	3121	3714	3115	2720	3384	4411	2803	3304	2328
Smurf2	366	266	690	729	241	449	355	598	545	576	501	602	434	383	626	552
Cep95	69	29	431	94	100	157	136	196	121	132	181	394	146	142	194	145
Vezf1	1038	1679	3467	1635	949	1841	858	2770	1439	2047	2610	3065	1479	1163	1727	1567
2210416O15Rik	40	18	48	82	12	91	24	120	44	23	52	43	8	2	16	6
Cuedc1	40	18	48	82	12	91	24	120	44	23	52	43	8	2	16	6
Srsf1	1273	1880	4535	1908	1886	1955	1557	4816	3009	3509	3084	4970	4599	3492	3969	3738
Abi3	229	272	207	219	77	583	100	698	322	216	780	401	368	185	410	197
Shroom1	0	0	0	0	0	0	0	0	0	0	0	4	2	0	0	0
Kif3a	144	612	265	338	245	474	132	473	365	294	434	180	322	165	346	187
Septin8	166	250	127	400	265	283	10	539	362	519	404	618	1236	652	889	737
Mtmr4	126	279	931	258	178	246	241	808	355	221	198	1252	128	104	359	257
Mrm1	186	183	448	173	210	227	203	271	343	241	122	506	244	92	191	114
Mapt	8	0	0	0	2	0	2	2	6	2	2	8	0	0	2	4
Kansl1	512	795	2416	914	495	1356	725	2208	1084	1192	1136	2730	1133	697	1193	1044
Gid4	128	418	1054	300	180	594	208	704	397	283	353	620	270	136	302	234
Myo1b	199	194	2	398	55	529	4	507	420	99	420	87	24	10	25	3
Dhx40	1550	1933	2442	1506	1906	1079	1075	1849	1669	2457	1715	2945	1940	1538	2057	1659
Ypel2	333	459	1685	416	312	273	1588	548	320	268	382	1244	80	56	252	91
Akap1	180	128	84	298	54	299	18	389	162	84	270	121	160	88	164	66
Nol11	387	722	2270	659	752	896	1042	1675	1280	930	1199	1369	1457	916	833	767
Derl2	1256	1389	2777	1613	2234	1742	2308	1904	2495	1926	2088	2470	2229	2405	2031	2098
C1qbp	1256	1335	2995	1337	1656	984	2800	1801	2204	1194	1583	1686	1852	1362	1259	716
Rpain	1296	1221	1817	821	739	972	1567	986	1274	1173	1256	1436	803	626	960	572
6330403K07Rik	0	24	24	0	0	4	2	4	0	0	2	0	0	6	4	0
Slc13a3	63	82	12	94	483	73	40	133	184	290	122	218	116	90	80	87
Kcnab3	0	45	29	36	6	56	6	143	106	31	82	34	27	11	39	37
Chd3	548	720	758	738	661	581	1293	813	520	504	613	565	374	113	282	258
Kdm6b	2911	2679	2321	4910	5463	3025	1618	2107	3526	5701	2746	3559	2672	1810	3631	2125
Chct1	0	0	0	0	0	0	0	0	0	2	0	0	0	0	0	0
Appbp2	1552	1778	3061	2116	1968	2154	1138	3274	2671	3103	2763	3459	4074	3058	3319	3000
Adora2b	1547	2493	516	2107	4653	3006	132	4320	5130	9849	4421	7497	8975	8697	9335	10981
Ncor1	3521	4710	8729	4104	3864	4208	4838	4538	4594	4845	4819	7358	4313	2411	4097	3021
Trpv2	276	545	3443	689	1064	720	595	856	1175	2517	903	4268	2746	2049	2787	2656
Cenpv	112	108	156	127	62	120	44	93	152	79	110	114	34	20	45	16
Pcgf2	2	0	11	0	16	4	16	4	12	10	3	12	10	6	8	4
Cwc25	475	874	1226	622	1844	811	1350	741	924	1389	803	1612	986	489	1002	866
1700001P01Rik	0	0	3	0	6	0	1	0	0	0	0	1	1	0	0	0
Pip4k2b	8	24	82	54	20	31	116	50	36	52	86	71	39	32	34	14
Trim37	87	367	683	90	192	265	159	419	335	237	146	353	157	89	177	112
Ctdnep1	548	909	1205	978	1348	877	293	1385	1176	1927	968	2083	989	1676	1417	1478
Elp5	2929	2639	3236	2055	4785	2281	1673	2521	3330	4124	2510	3129	2652	3959	3250	3770
Gabarap	8709	9450	9072	10216	13319	8527	7137	8235	11254	13775	10923	12367	12089	14752	14682	9890
Cldn7	0	3	38	0	8	2	2	2	3	6	4	1	0	1	1	0
2810408A11Rik	0	0	2	0	8	0	0	0	0	2	12	18	10	0	10	0
Phf23	402	344	964	510	913	446	542	1242	778	934	672	1224	1202	622	1126	840
Acadvl	626	1018	1031	836	697	1220	156	1248	1246	971	1087	1239	1052	840	1010	1082
Dnah11	2	0	22	0	2	0	9	8	2	6	2	2	0	0	6	2
G3bp1	5633	7806	12257	7812	9581	8193	3133	9923	9820	8306	6207	9619	9020	6756	6487	5872
Atox1	5397	4875	3118	4467	11169	3830	8916	3012	6685	8450	5845	6618	6264	7473	7576	6101
Glra2	0	0	0	0	0	0	2	0	0	0	0	0	0	0	2	0
Sparc	66	0	626	76	48	98	520	104	12	266	350	230	92	4	154	36
Glra4	0	0	0	0	0	2	1	2	0	1	0	0	0	0	2	0
Mief2	0	5	191	24	54	22	47	76	57	56	42	149	69	52	28	124
Tbx3	0	0	2	0	0	0	0	0	0	0	0	0	0	0	0	0
Mmp20	0	0	0	0	1	1	0	0	0	0	0	0	0	0	0	0
Mmp7	0	1	0	0	0	0	2	0	2	0	2	4	0	0	0	0
Dusp14	1335	1874	807	946	742	1080	136	518	1363	661	622	522	394	234	325	206
Tada2a	90	201	330	162	96	130	188	214	218	130	185	224	185	46	148	61
Ikzf1	1296	1277	3989	1118	1065	1300	2520	1986	1683	1512	1584	3472	1351	1564	1645	2248
Tcaf3	0	0	0	6	0	0	0	0	2	3	0	0	0	0	3	2
Pnpo	454	542	1362	556	714	676	374	665	876	649	614	1096	459	335	571	439
Cog1	256	609	1490	531	293	536	96	924	482	730	557	1176	905	509	793	816
Cbx1	230	390	1114	554	674	385	2305	333	592	466	438	672	491	403	576	362
Cdk5rap3	562	633	1571	817	1352	1433	493	1381	1465	1050	1318	1698	802	726	940	1181
Copz2	518	548	54	678	268	568	52	397	604	256	500	88	62	86	64	58
Slc25a39	1606	2278	2363	2046	1981	2740	872	2422	3173	2679	2838	2684	2476	2231	2757	2075
Sp2	234	487	1443	358	175	763	96	851	541	1059	803	1508	744	497	754	1009
Aatf	619	972	1672	784	839	947	630	1266	1095	731	899	1089	1476	862	941	521
Lhx1	0	0	0	0	17	10	11	4	52	32	17	56	10	6	8	14
Dync1h1	661	1232	1549	1389	986	1252	796	1607	1784	1579	1507	2134	1778	1813	1685	2129
Cpsf4l	6	0	2	0	2	0	0	3	1	1	0	2	0	0	1	2
Pex12	82	147	514	61	148	160	154	326	212	215	180	260	192	126	161	116
Ndel1	7928	7959	5081	8050	12447	10888	1460	9136	8616	16196	8143	13833	12064	9441	12506	11343
Slc25a35	26	54	160	48	142	105	60	33	110	111	100	208	56	67	72	48
Zbtb4	140	196	536	273	230	304	570	215	194	256	168	495	52	52	184	86
Tnfsfm13	46	84	0	58	17	52	2	48	59	25	50	12	32	17	13	6
Mpdu1	544	790	1333	613	780	578	416	719	872	1358	1002	1535	1335	1120	1441	1073
Fxr2	185	229	773	450	226	569	198	906	472	624	591	1241	732	261	668	575
Atp5g3	6420	7007	8779	6796	9837	5811	14368	6574	10151	9352	9761	7843	9657	11198	9491	6650
Cd68	37127	27553	5142	28627	31457	29814	2107	28708	43126	39435	35831	21067	33504	34252	36367	25840
Slc35g3	0	0	6	0	0	0	0	0	0	4	0	1	0	0	0	0
Acsl1	343	705	1094	540	383	869	235	1221	1071	1191	1089	1895	1029	494	1294	787
Abca5	2	24	68	0	38	34	42	30	7	24	4	111	9	22	34	5
Smyd4	51	142	521	23	90	108	177	257	214	110	162	400	60	0	90	38
Lsp1	15043	20741	58536	21849	64530	18659	49413	17032	27430	43340	20551	51579	17696	16597	23610	21316
Zfyve27	238	475	1431	422	437	546	299	676	571	856	534	1517	769	435	984	1016
Avpi1	721	1102	925	983	2234	916	624	949	1213	1927	1133	1253	3257	1362	2457	902
Sfrp5	0	0	0	0	0	0	0	0	0	0	0	2	0	0	0	0
Myh11	0	0	0	0	4	0	1	3	0	0	0	0	0	0	2	0
Rad51d	157	246	794	279	174	200	245	296	365	302	269	792	222	129	206	210
Fndc8	0	0	0	0	4	0	11	0	0	7	0	0	0	1	0	0
Unc45b	0	0	11	5	13	0	10	2	0	8	0	8	2	2	0	6
Pank3	490	922	824	653	392	764	240	1501	791	853	775	973	1340	595	947	1035
Rars	1278	1706	2554	1719	2441	1450	1199	2453	2484	2047	1786	2231	3403	3347	2217	2683
Wwc1	0	4	9	0	47	0	31	4	2	4	2	2	6	2	6	0
Mrpl58	555	498	818	481	569	380	852	542	673	540	706	715	767	752	748	453
Fdxr	56	44	391	122	122	108	170	121	236	213	198	308	152	133	205	90
Sult4a1	0	12	4	0	0	2	0	0	22	12	14	2	2	0	2	2
Mrpl45	727	676	1859	632	519	612	794	724	1084	872	875	1226	853	819	751	705
Mb	0	0	0	0	0	0	0	0	2	0	2	0	0	0	0	0
Irf1	8870	14916	38651	12009	12833	13240	3757	20470	13096	14259	14985	14843	19114	15916	21419	16775
Slc22a5	66	193	710	231	166	320	39	362	198	207	338	540	230	90	247	139
P4ha2	1407	1400	238	1208	200	1451	37	1616	1198	300	1059	130	110	124	124	84
Alox12e	0	0	0	0	8	34	2	0	8	0	8	0	0	0	0	0
Arrb1	554	790	594	1421	962	1455	234	1862	1265	1440	1397	2001	1317	634	1366	1171
Il3	0	0	10	0	0	0	0	0	0	0	0	8	0	0	0	0
Csf2	4900	3641	473	2980	247	2390	270	1273	4462	604	3269	350	74	6	64	11
Tm4sf5	0	0	8	27	10	24	2	2	14	12	48	16	0	0	0	2
Cxcl16	3477	4550	1894	3020	4134	4450	313	3737	2710	4571	3278	3989	3443	3173	5952	5349
Pelp1	298	348	243	244	55	416	151	584	479	138	640	184	112	78	138	89
Med11	1311	1423	2326	1338	1534	1194	2412	1067	1430	1638	1424	1685	1119	1085	1602	1190
Alox15	205571	346930	31384	350510	23799	491254	1312	420393	323972	50691	326471	23209	2111	541	4205	856
Heatr9	10	3	20	0	18	7	10	1	0	10	7	8	8	18	6	20
Ccl6	91136	98257	32341	59189	383458	53494	42132	72504	140270	359918	112883	214407	543339	563620	369272	282054
Ccl4	339007	160881	63313	113372	331618	75104	51122	47424	121197	194917	62601	87460	166122	242761	141103	167607
Natd1	92	267	242	176	94	208	78	318	212	246	180	444	132	56	166	120
Map2k3	9004	9269	5940	8206	7527	9438	712	9858	8266	15804	6193	11027	8711	9256	8473	11328
Ywhah	4184	5862	12756	4652	12678	5576	6901	6820	7778	8963	7567	10415	12068	11540	10605	9451
Hoxb1	0	0	3	0	0	0	0	0	0	0	0	0	0	0	0	0
Sart3	120	314	1154	240	380	522	325	784	404	518	560	1411	818	508	623	814
E2f2	100	95	1098	187	140	99	313	162	403	513	211	1374	277	62	560	385
Slfn3	80	138	89	84	117	96	30	182	69	70	130	135	218	262	89	316
Nars2	171	288	925	339	190	297	221	425	294	298	302	432	295	128	269	164
Slc35b4	537	665	1503	1026	430	1261	248	1581	1017	916	1122	1462	1488	775	1164	965
Dnah1	0	1	15	8	0	5	0	1	0	1	0	11	4	6	9	0
Dalrd3	565	536	1248	573	337	662	209	689	687	530	422	658	176	173	351	257
Fis1	2834	3103	4889	3488	5007	3161	6423	2725	4612	5996	4345	5210	4544	5498	5382	4063
Plod1	1363	3119	610	2438	967	3628	97	3797	3540	2224	3728	2003	2744	2689	2300	3131
Rab3d	548	752	450	878	1394	1430	70	1787	1366	1534	1334	1574	1180	945	1252	1773
Mfsd3	97	225	195	190	106	192	66	171	220	202	155	162	84	80	153	86
Slc25a22	416	172	1184	228	342	426	96	692	426	752	412	931	932	2118	802	3968
Atp6ap1	13343	16955	10544	14642	16745	18861	2610	18572	21926	24980	19846	20473	24731	20124	23380	20345
Dnase1l1	1927	2391	1156	1768	2792	2109	503	2102	1910	3441	2624	3281	2807	2740	3567	1773
Aldh3a1	0	0	8	0	0	0	0	0	0	0	2	0	0	0	0	0
Ccl9	47686	53929	16372	31128	161881	28041	11629	42536	53523	121437	59940	88367	203052	192650	139055	109616
Scrn1	0	0	2	0	0	0	4	4	0	2	0	0	0	0	4	0
BC005537	2664	2325	2129	3731	3596	1781	1937	1489	3111	4140	2194	2652	3420	4088	4643	2272
Isyna1	1622	1714	1788	1498	954	1666	490	1778	2189	1436	1530	1098	1333	1096	1412	1566
Hars2	124	536	1329	216	227	383	205	532	334	299	449	860	389	160	427	278
Cacng2	0	2	2	0	0	0	0	2	0	0	0	0	0	0	0	0
Tmem160	1134	913	1132	903	1567	1040	1860	880	1687	1452	1422	1399	1197	951	1142	1154
Rab5c	408	530	502	1746	397	575	424	690	1699	1227	1003	1092	1307	1549	1668	1318
Styxl1	0	0	8	2	6	6	8	12	1	10	8	4	2	1	4	18
Mdh2	6929	7746	9293	8139	9028	7614	4464	7272	11628	8959	9442	8105	8023	9002	8345	7044
H13	1834	3648	5137	3246	6210	3619	1744	3953	4789	4897	4354	4904	4292	4262	4264	4265
Rnf145	375	895	3958	791	1884	1447	896	2421	1572	2812	1849	5261	3643	2823	2918	3276
Scn1b	453	1160	100	1156	114	1935	26	1987	1084	327	1556	232	155	177	169	263
Atp6v1e1	24673	22604	7472	20029	18477	18533	5256	14157	18991	20961	16844	13836	19481	21871	15994	13809
Chtf18	55	40	106	64	14	35	2	103	162	57	89	70	38	6	30	14
Lhx9	0	8	2	0	2	0	6	2	0	4	0	0	0	0	2	0
Etnppl	0	21	0	0	1	0	17	4	0	4	0	0	0	0	4	0
Rps6kl1	52	75	115	38	53	60	22	43	48	68	47	73	55	20	28	27
Ppp1r12c	789	1315	1866	1154	1176	1619	403	2396	1700	2375	1725	3809	3987	1445	3005	2557
Ahr	842	1178	2244	707	998	847	262	1237	560	1029	569	1335	472	302	500	1015
Map1s	160	190	983	244	294	291	236	679	389	665	426	1055	858	476	755	857
Dpep1	0	0	0	0	0	0	2	0	0	0	0	0	0	0	0	0
Tmem129	148	222	793	243	246	335	167	358	229	265	315	455	138	150	315	181
Nop9	256	537	1681	331	534	467	392	811	895	836	789	1303	1718	819	1128	937
Hsd17b1	0	0	0	0	4	14	2	0	0	0	0	2	0	0	5	0
Atp6v0a1	512	656	1382	1019	450	1741	334	2232	1423	1877	1697	2391	2185	1024	2569	1599
Psmc3ip	26	20	179	14	54	31	100	50	187	59	106	57	64	24	54	18
Grb7	26	22	198	28	16	22	21	10	48	24	6	68	8	0	19	0
Noxo1	0	14	36	0	4	12	12	17	4	4	8	22	7	10	0	0
Aoc3	0	0	2	0	0	0	0	0	0	6	8	0	0	0	0	0
Zfp687	137	82	417	59	50	174	60	287	248	260	209	693	154	69	133	265
Gdpd2	0	0	2	0	0	0	0	2	0	0	10	0	0	0	0	0
D8Ertd738e	3254	2834	3503	3295	4834	2874	6171	2235	4222	5019	3065	4193	3825	3670	4257	2748
Sec14l4	0	0	0	0	4	0	0	0	0	0	0	0	0	0	0	0
[truncated: 22,199 more rows]
